# Supplementary material for: A Meta-Model to Predict the Drag Coefficient of a Particle Translating in Viscoelastic Fluids: A Machine Learning Approach
Source: Polymers (Basel). 2022 Jan 21;14(3):430. doi: 10.3390/polym14030430 (PMC8838701; doi:10.3390/polym14030430)
Supplement: Supplementary file 1 [file polymers-14-00430-s001.zip]

Archive with 5 entries (4 files):
- Submitted_Model_Data/
- Submitted_Model_Data/GiesekusData.xlsx
- Submitted_Model_Data/min_max_scaler.sav
- Submitted_Model_Data/OldroydBData.xlsx
- Submitted_Model_Data/stackedModel.sav
