# Supplementary material for: A Meta-Model to Predict the Drag Coefficient of a Particle Translating in Viscoelastic Fluids: A Machine Learning Approach
Source: Polymers (Basel). 2022 Jan 21;14(3):430. doi: 10.3390/polym14030430 (PMC8838701; doi:10.3390/polym14030430)
Supplement: Supplementary file 1 [file polymers-14-00430-s001.zip › Submitted_Model_Data/GiesekusData.xlsx]

## Sheet: trainData
chi	alpha	Re	Wi	Cd
0.05	0.1	0.01	0.25	1.10732
0.05	0.1	0.01	0.5	1.10648
0.05	0.1	0.01	0.75	1.10541
0.05	0.1	0.01	1	1.10427
0.05	0.1	0.01	5	1.09015
0.05	0.3	0.01	0.25	1.10693
0.05	0.3	0.01	0.5	1.1053
0.05	0.3	0.01	0.75	1.10337
0.05	0.3	0.01	1	1.10141
0.05	0.3	0.01	5	1.0832
0.05	0.5	0.01	0.25	1.1067
0.05	0.5	0.01	0.5	1.10462
0.05	0.5	0.01	0.75	1.10227
0.05	0.5	0.01	1	1.09994
0.05	0.5	0.01	5	1.08044
0.05	0.7	0.01	0.25	1.10659
0.05	0.7	0.01	0.5	1.10426
0.05	0.7	0.01	0.75	1.10164
0.05	0.7	0.01	1	1.09908
0.05	0.7	0.01	5	1.07871
0.05	0.9	0.01	0.25	1.1066
0.05	0.9	0.01	0.5	1.10417
0.05	0.9	0.01	0.75	1.10134
0.05	0.9	0.01	1	1.09854
0.05	0.9	0.01	5	1.07728
0.25	0.1	0.01	0.25	1.10569
0.25	0.1	0.01	0.5	1.10137
0.25	0.1	0.01	0.75	1.09592
0.25	0.1	0.01	1	1.0899
0.25	0.1	0.01	5	1.0164
0.25	0.3	0.01	0.25	1.10375
0.25	0.3	0.01	0.5	1.09522
0.25	0.3	0.01	0.75	1.08518
0.25	0.3	0.01	1	1.07482
0.25	0.3	0.01	5	0.98087
0.25	0.5	0.01	0.25	1.10255
0.25	0.5	0.01	0.5	1.09165
0.25	0.5	0.01	0.75	1.07927
0.25	0.5	0.01	1	1.06694
0.25	0.5	0.01	5	0.966774
0.25	0.7	0.01	0.25	1.10197
0.25	0.7	0.01	0.5	1.08971
0.25	0.7	0.01	0.75	1.07583
0.25	0.7	0.01	1	1.06216
0.25	0.7	0.01	5	0.957933
0.25	0.9	0.01	0.25	1.102
0.25	0.9	0.01	0.5	1.0891
0.25	0.9	0.01	0.75	1.07398
0.25	0.9	0.01	1	1.05891
0.25	0.9	0.01	5	0.950533
0.5	0.1	0.01	0.25	1.10354
0.5	0.1	0.01	0.5	1.09459
0.5	0.1	0.01	0.75	1.08272
0.5	0.1	0.01	1	1.06947
0.5	0.1	0.01	5	0.910885
0.5	0.3	0.01	0.25	1.09955
0.5	0.3	0.01	0.5	1.08156
0.5	0.3	0.01	0.75	1.05947
0.5	0.3	0.01	1	1.03663
0.5	0.3	0.01	5	0.838595
0.5	0.5	0.01	0.25	1.09706
0.5	0.5	0.01	0.5	1.07374
0.5	0.5	0.01	0.75	1.04627
0.5	0.5	0.01	1	1.01894
0.5	0.5	0.01	5	0.809886
0.5	0.7	0.01	0.25	1.09586
0.5	0.7	0.01	0.5	1.06932
0.5	0.7	0.01	0.75	1.03818
0.5	0.7	0.01	1	1.00765
0.5	0.7	0.01	5	0.791662
0.5	0.9	0.01	0.25	1.0959
0.5	0.9	0.01	0.5	1.06757
0.5	0.9	0.01	0.75	1.03295
0.5	0.9	0.01	1	0.998774
0.5	0.9	0.01	5	0.776117
0.75	0.1	0.01	0.25	1.10115
0.75	0.1	0.01	0.5	1.08697
0.75	0.1	0.01	0.75	1.06737
0.75	0.1	0.01	1	1.04544
0.75	0.1	0.01	5	0.774593
0.75	0.3	0.01	0.25	1.09503
0.75	0.3	0.01	0.5	1.06585
0.75	0.3	0.01	0.75	1.02842
0.75	0.3	0.01	1	0.989436
0.75	0.3	0.01	5	0.663257
0.75	0.5	0.01	0.25	1.09111
0.75	0.5	0.01	0.5	1.05258
0.75	0.5	0.01	0.75	1.00502
0.75	0.5	0.01	1	0.957589
0.75	0.5	0.01	5	0.618892
0.75	0.7	0.01	0.25	1.08918
0.75	0.7	0.01	0.5	1.04447
0.75	0.7	0.01	0.75	0.989274
0.75	0.7	0.01	1	0.935446
0.75	0.7	0.01	5	0.590208
0.75	0.9	0.01	0.25	1.08923
0.75	0.9	0.01	0.5	1.04
0.75	0.9	0.01	0.75	0.975858
0.75	0.9	0.01	1	0.913987
0.75	0.9	0.01	5	0.56516
0.9	0.1	0.01	0.25	1.09956
0.9	0.1	0.01	0.5	1.08175
0.9	0.1	0.01	0.75	1.05695
0.9	0.1	0.01	1	1.02813
0.9	0.1	0.01	5	0.648016
0.9	0.3	0.01	0.25	1.09208
0.9	0.3	0.01	0.5	1.05488
0.9	0.3	0.01	0.75	1.00528
0.9	0.3	0.01	1	0.95178
0.9	0.3	0.01	5	0.507837
0.9	0.5	0.01	0.25	1.08723
0.9	0.5	0.01	0.5	1.0371
0.9	0.5	0.01	0.75	0.971858
0.9	0.5	0.01	1	0.905051
0.9	0.5	0.01	5	0.452331
0.9	0.7	0.01	0.25	1.0848
0.9	0.7	0.01	0.5	1.02524
0.9	0.7	0.01	0.75	0.946465
0.9	0.7	0.01	1	0.868825
0.9	0.7	0.01	5	0.415666
0.9	0.9	0.01	0.25	1.08483
0.9	0.9	0.01	0.5	1.01569
0.9	0.9	0.01	0.75	0.917428
0.9	0.9	0.01	1	0.825641
0.9	0.9	0.01	5	0.383031
0.05	0.1	0.01	1.5	1.10202
0.05	0.3	0.01	1.5	1.09781
0.05	0.5	0.01	1.5	1.09581
0.05	0.7	0.01	1.5	1.09457
0.05	0.9	0.01	1.5	1.09361
0.25	0.1	0.01	1.5	1.07763
0.25	0.3	0.01	1.5	1.05545
0.25	0.5	0.01	1.5	1.04476
0.25	0.7	0.01	1.5	1.03799
0.25	0.9	0.01	1.5	1.03234
0.5	0.1	0.01	1.5	1.04284
0.5	0.3	0.01	1.5	0.994384
0.5	0.5	0.01	1.5	0.970514
0.5	0.7	0.01	1.5	0.95476
0.5	0.9	0.01	1.5	0.940268
0.75	0.1	0.01	1.5	0.999805
0.75	0.3	0.01	1.5	0.916376
0.75	0.5	0.01	1.5	0.87361
0.75	0.7	0.01	1.5	0.843396
0.75	0.9	0.01	1.5	0.811667
0.9	0.1	0.01	1.5	0.966174
0.9	0.3	0.01	1.5	0.849826
0.9	0.5	0.01	1.5	0.786427
0.9	0.7	0.01	1.5	0.737513
0.9	0.9	0.01	1.5	0.678594
0.05	0.1	0.01	2	1.09981
0.05	0.3	0.01	2	1.09465
0.05	0.5	0.01	2	1.09231
0.05	0.7	0.01	2	1.09084
0.05	0.9	0.01	2	1.08959
0.25	0.1	0.01	2	1.06601
0.25	0.3	0.01	2	1.03887
0.25	0.5	0.01	2	1.02652
0.25	0.7	0.01	2	1.01858
0.25	0.9	0.01	2	1.0115
0.5	0.1	0.01	2	1.01734
0.5	0.3	0.01	2	0.958456
0.5	0.5	0.01	2	0.931285
0.5	0.7	0.01	2	0.913213
0.5	0.9	0.01	2	0.895984
0.75	0.1	0.01	2	0.955466
0.75	0.3	0.01	2	0.85477
0.75	0.5	0.01	2	0.80709
0.75	0.7	0.01	2	0.773652
0.75	0.9	0.01	2	0.738835
0.9	0.1	0.01	2	0.903912
0.9	0.3	0.01	2	0.762897
0.9	0.5	0.01	2	0.692999
0.9	0.7	0.01	2	0.640502
0.9	0.9	0.01	2	0.580897
0.05	0.1	0.01	2.5	1.09779
0.05	0.3	0.01	2.5	1.09196
0.05	0.5	0.01	2.5	1.08943
0.05	0.7	0.01	2.5	1.08782
0.05	0.9	0.01	2.5	1.08641
0.25	0.1	0.01	2.5	1.05534
0.25	0.3	0.01	2.5	1.02495
0.25	0.5	0.01	2.5	1.01167
0.25	0.7	0.01	2.5	1.00309
0.25	0.9	0.01	2.5	0.995349
0.5	0.1	0.01	2.5	0.993984
0.5	0.3	0.01	2.5	0.928764
0.5	0.5	0.01	2.5	0.900014
0.5	0.7	0.01	2.5	0.88095
0.5	0.9	0.01	2.5	0.862882
0.75	0.1	0.01	2.5	0.914743
0.75	0.3	0.01	2.5	0.804915
0.75	0.5	0.01	2.5	0.755766
0.75	0.7	0.01	2.5	0.721804
0.75	0.9	0.01	2.5	0.68757
0.9	0.1	0.01	2.5	0.845754
0.9	0.3	0.01	2.5	0.693217
0.9	0.5	0.01	2.5	0.622961
0.9	0.7	0.01	2.5	0.572007
0.9	0.9	0.01	2.5	0.517743
0.05	0.1	0.01	3	1.09595
0.05	0.3	0.01	3	1.08968
0.05	0.5	0.01	3	1.08702
0.05	0.7	0.01	3	1.08533
0.05	0.9	0.01	3	1.08386
0.25	0.1	0.01	3	1.04573
0.25	0.3	0.01	3	1.01324
0.25	0.5	0.01	3	0.999452
0.25	0.7	0.01	3	0.990572
0.25	0.9	0.01	3	0.982621
0.5	0.1	0.01	3	0.973114
0.5	0.3	0.01	3	0.904241
0.5	0.5	0.01	3	0.874855
0.5	0.7	0.01	3	0.855516
0.5	0.9	0.01	3	0.83755
0.75	0.1	0.01	3	0.878689
0.75	0.3	0.01	3	0.764907
0.75	0.5	0.01	3	0.715946
0.75	0.7	0.01	3	0.682647
0.75	0.9	0.01	3	0.650259
0.9	0.1	0.01	3	0.794925
0.9	0.3	0.01	3	0.639492
0.9	0.5	0.01	3	0.571494
0.9	0.7	0.01	3	0.523564
0.9	0.9	0.01	3	0.475303
0.05	0.1	0.01	3.5	1.09429
0.05	0.3	0.01	3.5	1.08772
0.05	0.5	0.01	3.5	1.08499
0.05	0.7	0.01	3.5	1.08326
0.05	0.9	0.01	3.5	1.08177
0.25	0.1	0.01	3.5	1.03713
0.25	0.3	0.01	3.5	1.0033
0.25	0.5	0.01	3.5	0.98926
0.25	0.7	0.01	3.5	0.980269
0.25	0.9	0.01	3.5	0.972342
0.5	0.1	0.01	3.5	0.954652
0.5	0.3	0.01	3.5	0.883769
0.5	0.5	0.01	3.5	0.854254
0.5	0.7	0.01	3.5	0.835006
0.5	0.9	0.01	3.5	0.817538
0.75	0.1	0.01	3.5	0.847207
0.75	0.3	0.01	3.5	0.732385
0.75	0.5	0.01	3.5	0.684335
0.75	0.7	0.01	3.5	0.652121
0.75	0.9	0.01	3.5	0.621822
0.9	0.1	0.01	3.5	0.75062
0.9	0.3	0.01	3.5	0.596777
0.9	0.5	0.01	3.5	0.531851
0.9	0.7	0.01	3.5	0.487066
0.9	0.9	0.01	3.5	0.441365
0.05	0.1	0.01	4	1.0928
0.05	0.3	0.01	4	1.08602
0.05	0.5	0.01	4	1.08325
0.05	0.7	0.01	4	1.08151
0.05	0.9	0.01	4	1.08003
0.25	0.1	0.01	4	1.02945
0.25	0.3	0.01	4	0.994761
0.25	0.5	0.01	4	0.980622
0.25	0.7	0.01	4	0.971629
0.25	0.9	0.01	4	0.96384
0.5	0.1	0.01	4	0.938333
0.5	0.3	0.01	4	0.866436
0.5	0.5	0.01	4	0.837063
0.5	0.7	0.01	4	0.818091
0.5	0.9	0.01	4	0.801256
0.75	0.1	0.01	4	0.819725
0.75	0.3	0.01	4	0.705412
0.75	0.5	0.01	4	0.658553
0.75	0.7	0.01	4	0.627549
0.75	0.9	0.01	4	0.599187
0.9	0.1	0.01	4	0.711064
0.9	0.3	0.01	4	0.561389
0.9	0.5	0.01	4	0.498868
0.9	0.7	0.01	4	0.457865
0.9	0.9	0.01	4	0.418535
0.05	0.1	0.01	4.5	1.09145
0.05	0.3	0.01	4.5	1.08453
0.05	0.5	0.01	4.5	1.08175
0.05	0.7	0.01	4.5	1.08
0.05	0.9	0.01	4.5	1.07854
0.25	0.1	0.01	4.5	1.02254
0.25	0.3	0.01	4.5	0.987332
0.25	0.5	0.01	4.5	0.973191
0.25	0.7	0.01	4.5	0.96426
0.25	0.9	0.01	4.5	0.956659
0.5	0.1	0.01	4.5	0.92384
0.5	0.3	0.01	4.5	0.851554
0.5	0.5	0.01	4.5	0.82247
0.5	0.7	0.01	4.5	0.803854
0.5	0.9	0.01	4.5	0.787675
0.75	0.1	0.01	4.5	0.795607
0.75	0.3	0.01	4.5	0.682618
0.75	0.5	0.01	4.5	0.637027
0.75	0.7	0.01	4.5	0.607216
0.75	0.9	0.01	4.5	0.580556
0.9	0.1	0.01	4.5	0.675594
0.9	0.3	0.01	4.5	0.531489
0.9	0.5	0.01	4.5	0.472946
0.9	0.7	0.01	4.5	0.43356
0.9	0.9	0.01	4.5	0.397893
0.05	0.1	0.01	5.5	1.08908
0.25	0.1	0.01	5.5	1.01047
0.5	0.1	0.01	5.5	0.898906
0.75	0.1	0.01	5.5	0.755128
0.9	0.1	0.01	5.5	0.62072
0.05	0.3	0.01	5.5	1.08202
0.25	0.3	0.01	5.5	0.974926
0.5	0.3	0.01	5.5	0.827119
0.75	0.3	0.01	5.5	0.646067
0.9	0.3	0.01	5.5	0.486465
0.05	0.5	0.01	5.5	1.07925
0.25	0.5	0.01	5.5	0.960961
0.5	0.5	0.01	5.5	0.79886
0.75	0.5	0.01	5.5	0.603035
0.9	0.5	0.01	5.5	0.433665
0.05	0.7	0.01	5.5	1.07753
0.25	0.7	0.01	5.5	0.952244
0.5	0.7	0.01	5.5	0.781026
0.75	0.7	0.01	5.5	0.575411
0.9	0.7	0.01	5.5	0.39913
0.05	0.9	0.01	5.5	1.07613
0.25	0.9	0.01	5.5	0.94504
0.5	0.9	0.01	5.5	0.766017
0.75	0.9	0.01	5.5	0.551582
0.9	0.9	0.01	5.5	0.368555
0.05	0.1	0.01	6	1.08804
0.25	0.1	0.01	6	1.00526
0.5	0.1	0.01	6	0.888325
0.75	0.1	0.01	6	0.738512
0.9	0.1	0.01	6	0.598808
0.05	0.3	0.01	6	1.08096
0.25	0.3	0.01	6	0.969713
0.5	0.3	0.01	6	0.816988
0.75	0.3	0.01	6	0.631308
0.9	0.3	0.01	6	0.469044
0.05	0.5	0.01	6	1.0782
0.25	0.5	0.01	6	0.955872
0.5	0.5	0.01	6	0.789157
0.75	0.5	0.01	6	0.589488
0.9	0.5	0.01	6	0.418485
0.05	0.7	0.01	6	1.0765
0.25	0.7	0.01	6	0.947282
0.5	0.7	0.01	6	0.771708
0.75	0.7	0.01	6	0.562791
0.9	0.7	0.01	6	0.385701
0.05	0.9	0.01	6	1.07513
0.25	0.9	0.01	6	0.940278
0.5	0.9	0.01	6	0.757237
0.75	0.9	0.01	6	0.540122
0.9	0.9	0.01	6	0.357112
0.05	0.1	0.01	6.5	1.08709
0.25	0.1	0.01	6.5	1.00048
0.5	0.1	0.01	6.5	0.878676
0.75	0.1	0.01	6.5	0.723577
0.9	0.1	0.01	6.5	0.579465
0.05	0.3	0.01	6.5	1.07999
0.25	0.3	0.01	6.5	0.965002
0.5	0.3	0.01	6.5	0.807897
0.75	0.3	0.01	6.5	0.618389
0.9	0.3	0.01	6.5	0.453857
0.05	0.5	0.01	6.5	1.07725
0.25	0.5	0.01	6.5	0.951301
0.5	0.5	0.01	6.5	0.780495
0.75	0.5	0.01	6.5	0.577534
0.9	0.5	0.01	6.5	0.405304
0.05	0.7	0.01	6.5	1.07557
0.25	0.7	0.01	6.5	0.942842
0.5	0.7	0.01	6.5	0.763418
0.75	0.7	0.01	6.5	0.551683
0.9	0.7	0.01	6.5	0.374051
0.05	0.9	0.01	6.5	1.07423
0.25	0.9	0.01	6.5	0.936028
0.5	0.9	0.01	6.5	0.74944
0.75	0.9	0.01	6.5	0.530033
0.9	0.9	0.01	6.5	0.347159
0.05	0.1	0.01	7	1.0862
0.25	0.1	0.01	7	0.996056
0.5	0.1	0.01	7	0.869825
0.75	0.1	0.01	7	0.710062
0.9	0.1	0.01	7	0.562244
0.05	0.3	0.01	7	1.07911
0.25	0.3	0.01	7	0.960715
0.5	0.3	0.01	7	0.799674
0.75	0.3	0.01	7	0.606755
0.9	0.3	0.01	7	0.440477
0.05	0.5	0.01	7	1.0764
0.25	0.5	0.01	7	0.943769
0.5	0.5	0.01	7	0.772697
0.75	0.5	0.01	7	0.566879
0.9	0.5	0.01	7	0.393721
0.05	0.7	0.01	7	1.07474
0.25	0.7	0.01	7	0.938836
0.5	0.7	0.01	7	0.755975
0.75	0.7	0.01	7	0.541798
0.9	0.7	0.01	7	0.36382
0.05	0.9	0.01	7	1.07343
0.25	0.9	0.01	7	0.932201
0.5	0.9	0.01	7	0.742446
0.75	0.9	0.01	7	0.521051
0.9	0.9	0.01	7	0.338395
0.05	0.1	0.01	7.5	1.08537
0.25	0.1	0.01	7.5	0.991951
0.5	0.1	0.01	7.5	0.861664
0.75	0.1	0.01	7.5	0.697751
0.9	0.1	0.01	7.5	0.546798
0.05	0.3	0.01	7.5	1.07831
0.25	0.3	0.01	7.5	0.95894
0.5	0.3	0.01	7.5	0.792184
0.75	0.3	0.01	7.5	0.596262
0.9	0.3	0.01	7.5	0.428575
0.05	0.5	0.01	7.5	1.07562
0.25	0.5	0.01	7.5	0.943394
0.5	0.5	0.01	7.5	0.765625
0.75	0.5	0.01	7.5	0.557299
0.9	0.5	0.01	7.5	0.383441
0.05	0.7	0.01	7.5	1.07398
0.25	0.7	0.01	7.5	0.935198
0.5	0.7	0.01	7.5	0.74924
0.75	0.7	0.01	7.5	0.532923
0.9	0.7	0.01	7.5	0.354738
0.05	0.9	0.01	7.5	1.0727
0.25	0.9	0.01	7.5	0.92873
0.5	0.9	0.01	7.5	0.736121
0.75	0.9	0.01	7.5	0.512979
0.9	0.9	0.01	7.5	0.314035
0.05	0.1	0.01	8	1.0846
0.25	0.1	0.01	8	0.988126
0.5	0.1	0.01	8	0.854103
0.75	0.1	0.01	8	0.686476
0.9	0.1	0.01	8	0.532848
0.05	0.3	0.01	8	1.07756
0.25	0.3	0.01	8	0.953182
0.5	0.3	0.01	8	0.785321
0.75	0.3	0.01	8	0.586729
0.9	0.3	0.01	8	0.417901
0.05	0.5	0.01	8	1.0749
0.25	0.5	0.01	8	0.939941
0.5	0.5	0.01	8	0.759168
0.75	0.5	0.01	8	0.548619
0.9	0.5	0.01	8	0.374295
0.05	0.7	0.01	8	1.07328
0.25	0.7	0.01	8	0.931873
0.5	0.7	0.01	8	0.743103
0.75	0.7	0.01	8	0.52489
0.9	0.7	0.01	8	0.346602
0.05	0.9	0.01	8	1.07203
0.25	0.9	0.01	8	0.92556
0.5	0.9	0.01	8	0.73036
0.75	0.9	0.01	8	0.505659
0.9	0.9	0.01	8	0.323575
0.05	0.1	0.01	8.5	1.08388
0.25	0.1	0.01	8.5	0.98455
0.5	0.1	0.01	8.5	0.84707
0.75	0.1	0.01	8.5	0.676093
0.9	0.1	0.01	8.5	0.520176
0.05	0.3	0.01	8.5	1.07687
0.25	0.3	0.01	8.5	0.949844
0.5	0.3	0.01	8.5	0.778999
0.75	0.3	0.01	8.5	0.578013
0.9	0.3	0.01	8.5	0.408715
0.05	0.5	0.01	8.5	1.07424
0.25	0.5	0.01	8.5	0.93676
0.5	0.5	0.01	8.5	0.753239
0.75	0.5	0.01	8.5	0.540703
0.9	0.5	0.01	8.5	0.365912
0.05	0.7	0.01	8.5	1.07264
0.25	0.7	0.01	8.5	0.928817
0.5	0.7	0.01	8.5	0.737478
0.75	0.7	0.01	8.5	0.51757
0.9	0.7	0.01	8.5	0.339256
0.05	0.9	0.01	8.5	1.07141
0.25	0.9	0.01	8.5	0.922651
0.5	0.9	0.01	8.5	0.725081
0.75	0.9	0.01	8.5	0.498997
0.9	0.9	0.01	8.5	0.317132
0.05	0.1	0.01	9	1.09964
0.25	0.1	0.01	9	0.981195
0.5	0.1	0.01	9	0.840503
0.75	0.1	0.01	9	0.666488
0.9	0.1	0.01	9	0.508659
0.05	0.3	0.01	9	1.07623
0.25	0.3	0.01	9	0.946745
0.5	0.3	0.01	9	0.774327
0.75	0.3	0.01	9	0.570004
0.9	0.3	0.01	9	0.399488
0.05	0.5	0.01	9	1.07362
0.25	0.5	0.01	9	0.933818
0.5	0.5	0.01	9	0.747768
0.75	0.5	0.01	9	0.533507
0.9	0.5	0.01	9	0.35827
0.05	0.7	0.01	9	1.07205
0.25	0.7	0.01	9	0.925996
0.5	0.7	0.01	9	0.732295
0.75	0.7	0.01	9	0.510865
0.9	0.7	0.01	9	0.332578
0.05	0.9	0.01	9	1.07085
0.25	0.9	0.01	9	0.919966
0.5	0.9	0.01	9	0.720218
0.75	0.9	0.01	9	0.492875
0.9	0.9	0.01	9	0.311444
0.05	0.1	0.01	9.5	1.08256
0.25	0.1	0.01	9.5	0.978038
0.5	0.1	0.01	9.5	0.834351
0.75	0.1	0.01	9.5	0.65657
0.9	0.1	0.01	9.5	0.499273
0.05	0.3	0.01	9.5	1.07563
0.25	0.3	0.01	9.5	0.943857
0.5	0.3	0.01	9.5	0.7677
0.75	0.3	0.01	9.5	0.562673
0.9	0.3	0.01	9.5	0.391465
0.05	0.5	0.01	9.5	1.07305
0.25	0.5	0.01	9.5	0.931085
0.5	0.5	0.01	9.5	0.742697
0.75	0.5	0.01	9.5	0.539727
0.9	0.5	0.01	9.5	0.349233
0.05	0.7	0.01	9.5	1.0715
0.25	0.7	0.01	9.5	0.92338
0.5	0.7	0.01	9.5	0.727502
0.75	0.7	0.01	9.5	0.504564
0.9	0.7	0.01	9.5	0.32535
0.05	0.9	0.01	9.5	1.07032
0.25	0.9	0.01	9.5	0.917479
0.5	0.9	0.01	9.5	0.705273
0.75	0.9	0.01	9.5	0.492387
0.9	0.9	0.01	9.5	0.303973
0.05	0.1	0.01	10	1.08195
0.25	0.1	0.01	10	0.975061
0.5	0.1	0.01	10	0.82881
0.75	0.1	0.01	10	0.649243
0.9	0.1	0.01	10	0.487921
0.05	0.3	0.01	10	1.07149
0.25	0.3	0.01	10	0.941319
0.5	0.3	0.01	10	0.762736
0.75	0.3	0.01	10	0.555199
0.9	0.3	0.01	10	0.384086
0.05	0.5	0.01	10	1.07252
0.25	0.5	0.01	10	0.928595
0.5	0.5	0.01	10	0.739164
0.75	0.5	0.01	10	0.523929
0.9	0.5	0.01	10	0.344236
0.05	0.7	0.01	10	1.07099
0.25	0.7	0.01	10	0.921081
0.5	0.7	0.01	10	0.723026
0.75	0.7	0.01	10	0.498409
0.9	0.7	0.01	10	0.320414
0.05	0.9	0.01	10	1.06982
0.25	0.9	0.01	10	0.915166
0.5	0.9	0.01	10	0.711587
0.75	0.9	0.01	10	0.482021
0.9	0.9	0.01	10	0.302016
0.05	0.1	0.1	0.25	1.10819
0.05	0.1	0.1	0.5	1.10733
0.05	0.1	0.1	0.75	1.10624
0.05	0.1	0.1	1	1.10508
0.05	0.1	0.1	5	1.09043
0.05	0.3	0.1	0.25	1.1078
0.05	0.3	0.1	0.5	1.10615
0.05	0.3	0.1	0.75	1.1042
0.05	0.3	0.1	1	1.10222
0.05	0.3	0.1	5	1.08364
0.05	0.5	0.1	0.25	1.10757
0.05	0.5	0.1	0.5	1.10547
0.05	0.5	0.1	0.75	1.10309
0.05	0.5	0.1	1	1.10074
0.05	0.5	0.1	5	1.0809
0.05	0.7	0.1	0.25	1.10746
0.05	0.7	0.1	0.5	1.10512
0.05	0.7	0.1	0.75	1.10247
0.05	0.7	0.1	1	1.09988
0.05	0.7	0.1	5	1.07917
0.05	0.9	0.1	0.25	1.10747
0.05	0.9	0.1	0.5	1.10502
0.05	0.9	0.1	0.75	1.10218
0.05	0.9	0.1	1	1.09934
0.05	0.9	0.1	5	1.07775
0.25	0.1	0.1	0.25	1.1065
0.25	0.1	0.1	0.5	1.10209
0.25	0.1	0.1	0.75	1.09642
0.25	0.1	0.1	1	1.09022
0.25	0.1	0.1	5	1.01605
0.25	0.3	0.1	0.25	1.10456
0.25	0.3	0.1	0.5	1.09595
0.25	0.3	0.1	0.75	1.08568
0.25	0.3	0.1	1	1.07518
0.25	0.3	0.1	5	0.980386
0.25	0.5	0.1	0.25	1.10337
0.25	0.5	0.1	0.5	1.09238
0.25	0.5	0.1	0.75	1.07978
0.25	0.5	0.1	1	1.06728
0.25	0.5	0.1	5	0.966254
0.25	0.7	0.1	0.25	1.10281
0.25	0.7	0.1	0.5	1.09045
0.25	0.7	0.1	0.75	1.07634
0.25	0.7	0.1	1	1.06251
0.25	0.7	0.1	5	0.957389
0.25	0.9	0.1	0.25	1.10285
0.25	0.9	0.1	0.5	1.08987
0.25	0.9	0.1	0.75	1.0745
0.25	0.9	0.1	1	1.05926
0.25	0.9	0.1	5	0.949958
0.5	0.1	0.1	0.25	1.10428
0.5	0.1	0.1	0.5	1.09504
0.5	0.1	0.1	0.75	1.08287
0.5	0.1	0.1	1	1.06999
0.5	0.1	0.1	5	0.909295
0.5	0.3	0.1	0.25	1.10031
0.5	0.3	0.1	0.5	1.08203
0.5	0.3	0.1	0.75	1.0597
0.5	0.3	0.1	1	1.03712
0.5	0.3	0.1	5	0.836813
0.5	0.5	0.1	0.25	1.09783
0.5	0.5	0.1	0.5	1.07423
0.5	0.5	0.1	0.75	1.04653
0.5	0.5	0.1	1	1.01939
0.5	0.5	0.1	5	0.808008
0.5	0.7	0.1	0.25	1.09664
0.5	0.7	0.1	0.5	1.06983
0.5	0.7	0.1	0.75	1.03845
0.5	0.7	0.1	1	1.00808
0.5	0.7	0.1	5	0.789727
0.5	0.9	0.1	0.25	1.09672
0.5	0.9	0.1	0.5	1.06812
0.5	0.9	0.1	0.75	1.03324
0.5	0.9	0.1	1	0.999186
0.5	0.9	0.1	5	0.774115
0.75	0.1	0.1	0.25	1.10184
0.75	0.1	0.1	0.5	1.08723
0.75	0.1	0.1	0.75	1.06794
0.75	0.1	0.1	1	1.04571
0.75	0.1	0.1	5	0.772133
0.75	0.3	0.1	0.25	1.09573
0.75	0.3	0.1	0.5	1.06618
0.75	0.3	0.1	0.75	1.02899
0.75	0.3	0.1	1	0.989643
0.75	0.3	0.1	5	0.660553
0.75	0.5	0.1	0.25	1.09185
0.75	0.5	0.1	0.5	1.05294
0.75	0.5	0.1	0.75	1.00556
0.75	0.5	0.1	1	0.95773
0.75	0.5	0.1	5	0.616089
0.75	0.7	0.1	0.25	1.08995
0.75	0.7	0.1	0.5	1.04488
0.75	0.7	0.1	0.75	0.989817
0.75	0.7	0.1	1	0.935546
0.75	0.7	0.1	5	0.587324
0.75	0.9	0.1	0.25	1.09003
0.75	0.9	0.1	0.5	1.04049
0.75	0.9	0.1	0.75	0.976415
0.75	0.9	0.1	1	0.914002
0.75	0.9	0.1	5	0.562139
0.9	0.1	0.1	0.25	1.10031
0.9	0.1	0.1	0.5	1.08223
0.9	0.1	0.1	0.75	1.05715
0.9	0.1	0.1	1	1.02808
0.9	0.1	0.1	5	0.646096
0.9	0.3	0.1	0.25	1.09287
0.9	0.3	0.1	0.5	1.05541
0.9	0.3	0.1	0.75	1.00556
0.9	0.3	0.1	1	0.951827
0.9	0.3	0.1	5	0.50567
0.9	0.5	0.1	0.25	1.08806
0.9	0.5	0.1	0.5	1.03768
0.9	0.5	0.1	0.75	0.972153
0.9	0.5	0.1	1	0.905077
0.9	0.5	0.1	5	0.450009
0.9	0.7	0.1	0.25	1.08567
0.9	0.7	0.1	0.5	1.02587
0.9	0.7	0.1	0.75	0.946768
0.9	0.7	0.1	1	0.868798
0.9	0.7	0.1	5	0.413191
0.9	0.9	0.1	0.25	1.08575
0.9	0.9	0.1	0.5	1.01641
0.9	0.9	0.1	0.75	0.917695
0.9	0.9	0.1	1	0.825454
0.9	0.9	0.1	5	0.380322
0.05	0.1	0.1	1.5	1.10287
0.05	0.3	0.1	1.5	1.09866
0.05	0.5	0.1	1.5	1.09665
0.05	0.7	0.1	1.5	1.09541
0.05	0.9	0.1	1.5	1.09444
0.25	0.1	0.1	1.5	1.07807
0.25	0.3	0.1	1.5	1.05584
0.25	0.5	0.1	1.5	1.04511
0.25	0.7	0.1	1.5	1.03831
0.25	0.9	0.1	1.5	1.03265
0.5	0.1	0.1	1.5	1.04282
0.5	0.3	0.1	1.5	0.994303
0.5	0.5	0.1	1.5	0.970362
0.5	0.7	0.1	1.5	0.954558
0.5	0.9	0.1	1.5	0.940018
0.75	0.1	0.1	1.5	0.999489
0.75	0.3	0.1	1.5	0.916044
0.75	0.5	0.1	1.5	0.87319
0.75	0.7	0.1	1.5	0.842907
0.75	0.9	0.1	1.5	0.811101
0.9	0.1	0.1	1.5	0.965796
0.9	0.3	0.1	1.5	0.849541
0.9	0.5	0.1	1.5	0.786076
0.9	0.7	0.1	1.5	0.737097
0.9	0.9	0.1	1.5	0.678119
0.05	0.1	0.1	2	1.10064
0.05	0.3	0.1	2	1.09546
0.05	0.5	0.1	2	1.09311
0.05	0.7	0.1	2	1.09164
0.05	0.9	0.1	2	1.09038
0.25	0.1	0.1	2	1.06628
0.25	0.3	0.1	2	1.03907
0.25	0.5	0.1	2	1.02667
0.25	0.7	0.1	2	1.01869
0.25	0.9	0.1	2	1.01159
0.5	0.1	0.1	2	1.01704
0.5	0.3	0.1	2	0.958024
0.5	0.5	0.1	2	0.930757
0.5	0.7	0.1	2	0.912623
0.5	0.9	0.1	2	0.89534
0.75	0.1	0.1	2	0.954842
0.75	0.3	0.1	2	0.854094
0.75	0.5	0.1	2	0.806289
0.75	0.7	0.1	2	0.77277
0.75	0.9	0.1	2	0.737877
0.9	0.1	0.1	2	0.90377
0.9	0.3	0.1	2	0.762701
0.9	0.5	0.1	2	0.692675
0.9	0.7	0.1	2	0.640094
0.9	0.9	0.1	2	0.580392
0.05	0.1	0.1	2.5	1.09858
0.05	0.3	0.1	2.5	1.09274
0.05	0.5	0.1	2.5	1.09019
0.05	0.7	0.1	2.5	1.08857
0.05	0.9	0.1	2.5	1.08716
0.25	0.1	0.1	2.5	1.05547
0.25	0.3	0.1	2.5	1.02498
0.25	0.5	0.1	2.5	1.01164
0.25	0.7	0.1	2.5	1.00302
0.25	0.9	0.1	2.5	0.995255
0.5	0.1	0.1	2.5	0.993407
0.5	0.3	0.1	2.5	0.927998
0.5	0.5	0.1	2.5	0.899141
0.5	0.7	0.1	2.5	0.880013
0.5	0.9	0.1	2.5	0.861887
0.75	0.1	0.1	2.5	0.913783
0.75	0.3	0.1	2.5	0.803761
0.75	0.5	0.1	2.5	0.754477
0.75	0.7	0.1	2.5	0.720428
0.75	0.9	0.1	2.5	0.686075
0.9	0.1	0.1	2.5	0.844064
0.9	0.3	0.1	2.5	0.692419
0.9	0.5	0.1	2.5	0.622039
0.9	0.7	0.1	2.5	0.570884
0.9	0.9	0.1	2.5	0.516317
0.05	0.1	0.1	3	1.09672
0.05	0.3	0.1	3	1.09042
0.05	0.5	0.1	3	1.08776
0.05	0.7	0.1	3	1.08606
0.05	0.9	0.1	3	1.08458
0.25	0.1	0.1	3	1.04573
0.25	0.3	0.1	3	1.01313
0.25	0.5	0.1	3	0.999277
0.25	0.7	0.1	3	0.990363
0.25	0.9	0.1	3	0.982382
0.5	0.1	0.1	3	0.972252
0.5	0.3	0.1	3	0.903169
0.5	0.5	0.1	3	0.873676
0.5	0.7	0.1	3	0.854273
0.5	0.9	0.1	3	0.836246
0.75	0.1	0.1	3	0.877108
0.75	0.3	0.1	3	0.763076
0.75	0.5	0.1	3	0.713996
0.75	0.7	0.1	3	0.680551
0.75	0.9	0.1	3	0.648036
0.9	0.1	0.1	3	0.791962
0.9	0.3	0.1	3	0.636691
0.9	0.5	0.1	3	0.568685
0.9	0.7	0.1	3	0.520609
0.9	0.9	0.1	3	0.472005
0.05	0.1	0.1	3.5	1.09504
0.05	0.3	0.1	3.5	1.08844
0.05	0.5	0.1	3.5	1.0857
0.05	0.7	0.1	3.5	1.08397
0.05	0.9	0.1	3.5	1.08247
0.25	0.1	0.1	3.5	1.03703
0.25	0.3	0.1	3.5	1.00306
0.25	0.5	0.1	3.5	0.988966
0.25	0.7	0.1	3.5	0.979942
0.25	0.9	0.1	3.5	0.971985
0.5	0.1	0.1	3.5	0.953564
0.5	0.3	0.1	3.5	0.882434
0.5	0.5	0.1	3.5	0.852816
0.5	0.7	0.1	3.5	0.833507
0.5	0.9	0.1	3.5	0.815976
0.75	0.1	0.1	3.5	0.844965
0.75	0.3	0.1	3.5	0.729905
0.75	0.5	0.1	3.5	0.681742
0.75	0.7	0.1	3.5	0.649424
0.75	0.9	0.1	3.5	0.618976
0.9	0.1	0.1	3.5	0.745957
0.9	0.3	0.1	3.5	0.592648
0.9	0.5	0.1	3.5	0.52791
0.9	0.7	0.1	3.5	0.483153
0.9	0.9	0.1	3.5	0.439667
0.05	0.1	0.1	4	1.09353
0.05	0.3	0.1	4	1.08672
0.05	0.5	0.1	4	1.08395
0.05	0.7	0.1	4	1.0822
0.05	0.9	0.1	4	1.08071
0.25	0.1	0.1	4	1.02924
0.25	0.3	0.1	4	0.994422
0.25	0.5	0.1	4	0.98023
0.25	0.7	0.1	4	0.971207
0.25	0.9	0.1	4	0.963388
0.5	0.1	0.1	4	0.937036
0.5	0.3	0.1	4	0.864887
0.5	0.5	0.1	4	0.835417
0.5	0.7	0.1	4	0.816388
0.5	0.9	0.1	4	0.799488
0.75	0.1	0.1	4	0.817132
0.75	0.3	0.1	4	0.702562
0.75	0.5	0.1	4	0.656053
0.75	0.7	0.1	4	0.625019
0.75	0.9	0.1	4	0.596084
0.9	0.1	0.1	4	0.706939
0.9	0.3	0.1	4	0.557542
0.9	0.5	0.1	4	0.496096
0.9	0.7	0.1	4	0.454351
0.9	0.9	0.1	4	0.416243
0.05	0.1	0.1	4.5	1.09217
0.05	0.3	0.1	4.5	1.08522
0.05	0.5	0.1	4.5	1.08243
0.05	0.7	0.1	4.5	1.08068
0.05	0.9	0.1	4.5	1.07921
0.25	0.1	0.1	4.5	1.02225
0.25	0.3	0.1	4.5	0.986909
0.25	0.5	0.1	4.5	0.972721
0.25	0.7	0.1	4.5	0.963762
0.25	0.9	0.1	4.5	0.956131
0.5	0.1	0.1	4.5	0.92237
0.5	0.3	0.1	4.5	0.849834
0.5	0.5	0.1	4.5	0.82066
0.5	0.7	0.1	4.5	0.801991
0.5	0.9	0.1	4.5	0.785747
0.75	0.1	0.1	4.5	0.792965
0.75	0.3	0.1	4.5	0.679734
0.75	0.5	0.1	4.5	0.634022
0.75	0.7	0.1	4.5	0.604164
0.75	0.9	0.1	4.5	0.577511
0.9	0.1	0.1	4.5	0.673904
0.9	0.3	0.1	4.5	0.528963
0.9	0.5	0.1	4.5	0.470635
0.9	0.7	0.1	4.5	0.431578
0.9	0.9	0.1	4.5	0.395956
0.05	0.1	0.1	5.5	1.08977
0.25	0.1	0.1	5.5	1.01001
0.5	0.1	0.1	5.5	0.897074
0.75	0.1	0.1	5.5	0.752424
0.9	0.1	0.1	5.5	0.618569
0.05	0.3	0.1	5.5	1.08269
0.25	0.3	0.1	5.5	0.974355
0.5	0.3	0.1	5.5	0.825076
0.75	0.3	0.1	5.5	0.643099
0.9	0.3	0.1	5.5	0.484017
0.05	0.5	0.1	5.5	1.07991
0.25	0.5	0.1	5.5	0.960354
0.5	0.5	0.1	5.5	0.79675
0.75	0.5	0.1	5.5	0.599968
0.9	0.5	0.1	5.5	0.431065
0.05	0.7	0.1	5.5	1.07818
0.25	0.7	0.1	5.5	0.951614
0.5	0.7	0.1	5.5	0.778871
0.75	0.7	0.1	5.5	0.572264
0.9	0.7	0.1	5.5	0.396382
0.05	0.9	0.1	5.5	1.07677
0.25	0.9	0.1	5.5	0.944381
0.5	0.9	0.1	5.5	0.763797
0.75	0.9	0.1	5.5	0.5483
0.9	0.9	0.1	5.5	0.365572
0.05	0.1	0.1	6	1.08872
0.25	0.1	0.1	6	1.00475
0.5	0.1	0.1	6	0.886341
0.75	0.1	0.1	6	0.735547
0.9	0.1	0.1	6	0.596392
0.05	0.3	0.1	6	1.08162
0.25	0.3	0.1	6	0.969092
0.5	0.3	0.1	6	0.814813
0.75	0.3	0.1	6	0.62819
0.9	0.3	0.1	6	0.466349
0.05	0.5	0.1	6	1.07885
0.25	0.5	0.1	6	0.95522
0.5	0.5	0.1	6	0.786924
0.75	0.5	0.1	6	0.5862
0.9	0.5	0.1	6	0.41565
0.05	0.7	0.1	6	1.07715
0.25	0.7	0.1	6	0.94661
0.5	0.7	0.1	6	0.769436
0.75	0.7	0.1	6	0.559431
0.9	0.7	0.1	6	0.382725
0.05	0.9	0.1	6	1.07577
0.25	0.9	0.1	6	0.939579
0.5	0.9	0.1	6	0.754903
0.75	0.9	0.1	6	0.536632
0.9	0.9	0.1	6	0.353912
0.05	0.1	0.1	6.5	1.08776
0.25	0.1	0.1	6.5	0.999912
0.5	0.1	0.1	6.5	0.876557
0.75	0.1	0.1	6.5	0.720369
0.9	0.1	0.1	6.5	0.574477
0.05	0.3	0.1	6.5	1.08065
0.25	0.3	0.1	6.5	0.964341
0.5	0.3	0.1	6.5	0.805608
0.75	0.3	0.1	6.5	0.614972
0.9	0.3	0.1	6.5	0.450931
0.05	0.5	0.1	6.5	1.0779
0.25	0.5	0.1	6.5	0.950614
0.5	0.5	0.1	6.5	0.778158
0.75	0.5	0.1	6.5	0.574046
0.9	0.5	0.1	6.5	0.402249
0.05	0.7	0.1	6.5	1.07622
0.25	0.7	0.1	6.5	0.942138
0.5	0.7	0.1	6.5	0.761046
0.75	0.7	0.1	6.5	0.548129
0.9	0.7	0.1	6.5	0.370864
0.05	0.9	0.1	6.5	1.07487
0.25	0.9	0.1	6.5	0.935298
0.5	0.9	0.1	6.5	0.747009
0.75	0.9	0.1	6.5	0.526357
0.9	0.9	0.1	6.5	0.343757
0.05	0.1	0.1	7	1.08687
0.25	0.1	0.1	7	0.995447
0.5	0.1	0.1	7	0.867589
0.75	0.1	0.1	7	0.70663
0.9	0.1	0.1	7	0.559336
0.05	0.3	0.1	7	1.07976
0.25	0.3	0.1	7	0.960023
0.5	0.3	0.1	7	0.797286
0.75	0.3	0.1	7	0.603143
0.9	0.3	0.1	7	0.437332
0.05	0.5	0.1	7	1.07704
0.25	0.5	0.1	7	0.946449
0.5	0.5	0.1	7	0.770271
0.75	0.5	0.1	7	0.56321
0.9	0.5	0.1	7	0.390462
0.05	0.7	0.1	7	1.07538
0.25	0.7	0.1	7	0.938108
0.5	0.7	0.1	7	0.75352
0.75	0.7	0.1	7	0.538071
0.9	0.7	0.1	7	0.360436
0.05	0.9	0.1	7	1.07407
0.25	0.9	0.1	7	0.931448
0.5	0.9	0.1	7	0.739935
0.75	0.9	0.1	7	0.517208
0.9	0.9	0.1	7	0.334803
0.05	0.1	0.1	7.5	1.08604
0.25	0.1	0.1	7.5	0.991308
0.5	0.1	0.1	7.5	0.859323
0.75	0.1	0.1	7.5	0.694114
0.9	0.1	0.1	7.5	0.543661
0.05	0.3	0.1	7.5	1.07895
0.25	0.3	0.1	7.5	0.956075
0.5	0.3	0.1	7.5	0.789712
0.75	0.3	0.1	7.5	0.592472
0.9	0.3	0.1	7.5	0.425226
0.05	0.5	0.1	7.5	1.07626
0.25	0.5	0.1	7.5	0.94266
0.5	0.5	0.1	7.5	0.763123
0.75	0.5	0.1	7.5	0.553465
0.9	0.5	0.1	7.5	0.379985
0.05	0.7	0.1	7.5	1.07462
0.25	0.7	0.1	7.5	0.934452
0.5	0.7	0.1	7.5	0.746714
0.75	0.7	0.1	7.5	0.529039
0.9	0.7	0.1	7.5	0.351171
0.05	0.9	0.1	7.5	1.07333
0.25	0.9	0.1	7.5	0.927961
0.5	0.9	0.1	7.5	0.733543
0.75	0.9	0.1	7.5	0.508986
0.9	0.9	0.1	7.5	0.326824
0.05	0.1	0.1	8	1.08526
0.25	0.1	0.1	8	0.987455
0.5	0.1	0.1	8	0.851671
0.75	0.1	0.1	8	0.682649
0.9	0.1	0.1	8	0.529498
0.05	0.3	0.1	8	1.07821
0.25	0.3	0.1	8	0.952446
0.5	0.3	0.1	8	0.782778
0.75	0.3	0.1	8	0.582778
0.9	0.3	0.1	8	0.414356
0.05	0.5	0.1	8	1.07554
0.25	0.5	0.1	8	0.939192
0.5	0.5	0.1	8	0.756603
0.75	0.5	0.1	8	0.544635
0.9	0.5	0.1	8	0.37059
0.05	0.7	0.1	8	1.07392
0.25	0.7	0.1	8	0.931114
0.5	0.7	0.1	8	0.740519
0.75	0.7	0.1	8	0.520865
0.9	0.7	0.1	8	0.342861
0.05	0.9	0.1	8	1.07267
0.25	0.9	0.1	8	0.924781
0.5	0.9	0.1	8	0.727729
0.75	0.9	0.1	8	0.50154
0.9	0.9	0.1	8	0.319649
0.05	0.1	0.1	8.5	1.08454
0.25	0.1	0.1	8.5	0.983855
0.5	0.1	0.1	8.5	0.844559
0.75	0.1	0.1	8.5	0.672093
0.9	0.1	0.1	8.5	0.516617
0.05	0.3	0.1	8.5	1.07752
0.25	0.3	0.1	8.5	0.949094
0.5	0.3	0.1	8.5	0.776396
0.75	0.3	0.1	8.5	0.573915
0.9	0.3	0.1	8.5	0.404526
0.05	0.5	0.1	8.5	1.07488
0.25	0.5	0.1	8.5	0.936001
0.5	0.5	0.1	8.5	0.750622
0.75	0.5	0.1	8.5	0.536584
0.9	0.5	0.1	8.5	0.362103
0.05	0.7	0.1	8.5	1.07328
0.25	0.7	0.1	8.5	0.928051
0.5	0.7	0.1	8.5	0.734847
0.75	0.7	0.1	8.5	0.514683
0.9	0.7	0.1	8.5	0.335349
0.05	0.9	0.1	8.5	1.07205
0.25	0.9	0.1	8.5	0.921865
0.5	0.9	0.1	8.5	0.722407
0.75	0.9	0.1	8.5	0.494749
0.9	0.9	0.1	8.5	0.313145
0.05	0.1	0.1	9	1.08385
0.25	0.1	0.1	9	0.980482
0.5	0.1	0.1	9	0.837925
0.75	0.1	0.1	9	0.662328
0.9	0.1	0.1	9	0.504841
0.05	0.3	0.1	9	1.07688
0.25	0.3	0.1	9	0.945986
0.5	0.3	0.1	9	0.770495
0.75	0.3	0.1	9	0.565771
0.9	0.3	0.1	9	0.395578
0.05	0.5	0.1	9	1.07427
0.25	0.5	0.1	9	0.933053
0.5	0.5	0.1	9	0.745109
0.75	0.5	0.1	9	0.529199
0.9	0.5	0.1	9	0.354383
0.05	0.7	0.1	9	1.07269
0.25	0.7	0.1	9	0.922233
0.5	0.7	0.1	9	0.729627
0.75	0.7	0.1	9	0.506591
0.9	0.7	0.1	9	0.328512
0.05	0.9	0.1	9	1.07149
0.25	0.9	0.1	9	0.91918
0.5	0.9	0.1	9	0.71751
0.75	0.9	0.1	9	0.48852
0.9	0.9	0.1	9	0.30721
0.05	0.1	0.1	9.5	1.08321
0.25	0.1	0.1	9.5	0.977311
0.5	0.1	0.1	9.5	0.831715
0.75	0.1	0.1	9.5	0.653257
0.9	0.1	0.1	9.5	0.494019
0.05	0.3	0.1	9.5	1.07628
0.25	0.3	0.1	9.5	0.943092
0.5	0.3	0.1	9.5	0.765016
0.75	0.3	0.1	9.5	0.55825
0.9	0.3	0.1	9.5	0.387386
0.05	0.5	0.1	9.5	1.0737
0.25	0.5	0.1	9.5	0.930319
0.5	0.5	0.1	9.5	0.740003
0.75	0.5	0.1	9.5	0.52239
0.9	0.5	0.1	9.5	0.347317
0.05	0.7	0.1	9.5	1.07214
0.25	0.7	0.1	9.5	0.922611
0.5	0.7	0.1	9.5	0.7248
0.75	0.7	0.1	9.5	0.500303
0.9	0.7	0.1	9.5	0.322254
0.05	0.9	0.1	9.5	1.07096
0.25	0.9	0.1	9.5	0.916694
0.5	0.9	0.1	9.5	0.712983
0.75	0.9	0.1	9.5	0.482777
0.9	0.9	0.1	9.5	0.301764
0.05	0.1	0.1	10	1.0826
0.25	0.1	0.1	10	0.974323
0.5	0.1	0.1	10	0.841694
0.75	0.1	0.1	10	0.644802
0.9	0.1	0.1	10	0.484028
0.05	0.3	0.1	10	1.07572
0.25	0.3	0.1	10	0.94039
0.5	0.3	0.1	10	0.759909
0.75	0.3	0.1	10	0.551274
0.9	0.3	0.1	10	0.379847
0.05	0.5	0.1	10	1.07317
0.25	0.5	0.1	10	0.927772
0.5	0.5	0.1	10	0.735258
0.75	0.5	0.1	10	0.516086
0.9	0.5	0.1	10	0.34082
0.05	0.7	0.1	10	1.07164
0.25	0.7	0.1	10	0.92018
0.5	0.7	0.1	10	0.72032
0.75	0.7	0.1	10	0.494484
0.9	0.7	0.1	10	0.316496
0.05	0.9	0.1	10	1.07048
0.25	0.9	0.1	10	0.914385
0.5	0.9	0.1	10	0.708781
0.75	0.9	0.1	10	0.477457
0.9	0.9	0.1	10	0.296742
0.05	0.1	1	0.25	1.02764
0.05	0.1	1	0.5	1.02676
0.05	0.1	1	0.75	1.02565
0.05	0.1	1	1	1.02446
0.05	0.1	1	5	1.01085
0.05	0.3	1	0.25	1.02725
0.05	0.3	1	0.5	1.02558
0.05	0.3	1	0.75	1.02362
0.05	0.3	1	1	1.02164
0.05	0.3	1	5	1.00434
0.05	0.5	1	0.25	1.02702
0.05	0.5	1	0.5	1.02491
0.05	0.5	1	0.75	1.02252
0.05	0.5	1	1	1.02019
0.05	0.5	1	5	1.00176
0.05	0.7	1	0.25	1.02692
0.05	0.7	1	0.5	1.02456
0.05	0.7	1	0.75	1.0219
0.05	0.7	1	1	1.01933
0.05	0.7	1	5	1.00015
0.05	0.9	1	0.25	1.02695
0.05	0.9	1	0.5	1.02448
0.05	0.9	1	0.75	1.02161
0.05	0.9	1	1	1.01878
0.05	0.9	1	5	0.998803
0.25	0.1	1	0.25	1.02602
0.25	0.1	1	0.5	1.02151
0.25	0.1	1	0.75	1.0157
0.25	0.1	1	1	1.00945
0.25	0.1	1	5	0.938424
0.25	0.3	1	0.25	1.02407
0.25	0.3	1	0.5	1.01535
0.25	0.3	1	0.75	1.00503
0.25	0.3	1	1	0.994615
0.25	0.3	1	5	0.905414
0.25	0.5	1	0.25	1.0229
0.25	0.5	1	0.5	1.01181
0.25	0.5	1	0.75	0.999175
0.25	0.5	1	1	0.986828
0.25	0.5	1	5	0.892384
0.25	0.7	1	0.25	1.02239
0.25	0.7	1	0.5	1.00992
0.25	0.7	1	0.75	0.995761
0.25	0.7	1	1	0.98206
0.25	0.7	1	5	0.884172
0.25	0.9	1	0.25	1.0225
0.25	0.9	1	0.5	1.00939
0.25	0.9	1	0.75	0.993897
0.25	0.9	1	1	0.978705
0.25	0.9	1	5	0.877182
0.5	0.1	1	0.25	1.02389
0.5	0.1	1	0.5	1.01444
0.5	0.1	1	0.75	1.00204
0.5	0.1	1	1	0.988558
0.5	0.1	1	5	0.835712
0.5	0.3	1	0.25	1.0199
0.5	0.3	1	0.5	1.00135
0.5	0.3	1	0.75	0.97895
0.5	0.3	1	1	0.956233
0.5	0.3	1	5	0.768441
0.5	0.5	1	0.25	1.01747
0.5	0.5	1	0.5	0.993594
0.5	0.5	1	0.75	0.965877
0.5	0.5	1	1	0.938768
0.5	0.5	1	5	0.741867
0.5	0.7	1	0.25	1.01638
0.5	0.7	1	0.5	0.989249
0.5	0.7	1	0.75	0.957819
0.5	0.7	1	1	0.927508
0.5	0.7	1	5	0.724921
0.5	0.9	1	0.25	1.01661
0.5	0.9	1	0.5	0.987611
0.5	0.9	1	0.75	0.952465
0.5	0.9	1	1	0.918318
0.5	0.9	1	5	0.710205
0.75	0.1	1	0.25	1.02157
0.75	0.1	1	0.5	1.00662
0.75	0.1	1	0.75	0.986422
0.75	0.1	1	1	0.963961
0.75	0.1	1	5	0.705092
0.75	0.3	1	0.25	1.01544
0.75	0.3	1	0.5	0.985381
0.75	0.3	1	0.75	0.947649
0.75	0.3	1	1	0.908826
0.75	0.3	1	5	0.601729
0.75	0.5	1	0.25	1.01162
0.75	0.5	1	0.5	0.972123
0.75	0.5	1	0.75	0.924388
0.75	0.5	1	1	0.877431
0.75	0.5	1	5	0.560744
0.75	0.7	1	0.25	1.00986
0.75	0.7	1	0.5	0.964041
0.75	0.7	1	0.75	0.908598
0.75	0.7	1	1	0.85535
0.75	0.7	1	5	0.534083
0.75	0.9	1	0.25	1.0102
0.75	0.9	1	0.5	0.959503
0.75	0.9	1	0.75	0.89465
0.75	0.9	1	1	0.833188
0.75	0.9	1	5	0.510263
0.9	0.1	1	0.25	1.02005
0.9	0.1	1	0.5	1.00146
0.9	0.1	1	0.75	0.975666
0.9	0.1	1	1	0.94622
0.9	0.1	1	5	0.588211
0.9	0.3	1	0.25	1.01257
0.9	0.3	1	0.5	0.97432
0.9	0.3	1	0.75	0.924081
0.9	0.3	1	1	0.871018
0.9	0.3	1	5	0.458528
0.9	0.5	1	0.25	1.00784
0.9	0.5	1	0.5	0.956431
0.9	0.5	1	0.75	0.890719
0.9	0.5	1	1	0.824956
0.9	0.5	1	5	0.407476
0.9	0.7	1	0.25	1.00563
0.9	0.7	1	0.5	0.944368
0.9	0.7	1	0.75	0.865038
0.9	0.7	1	1	0.788829
0.9	0.7	1	5	0.373385
0.9	0.9	1	0.25	1.00602
0.9	0.9	1	0.5	0.933938
0.9	0.9	1	0.75	0.834693
0.9	0.9	1	1	0.744694
0.9	0.9	1	5	0.342155
0.05	0.1	1	1.5	1.02219
0.05	0.3	1	1.5	1.01809
0.05	0.5	1	1.5	1.01613
0.05	0.7	1	1.5	1.0149
0.05	0.9	1	1.5	1.01407
0.25	0.1	1	1.5	0.997152
0.25	0.3	1	1.5	0.975554
0.25	0.5	1	1.5	0.965072
0.25	0.7	1	1.5	0.958374
0.25	0.9	1	1.5	0.95264
0.5	0.1	1	1.5	0.961865
0.5	0.3	1	1.5	0.914688
0.5	0.5	1	1.5	0.891364
0.5	0.7	1	1.5	0.87585
0.5	0.9	1	1.5	0.861308
0.75	0.1	1	1.5	0.918527
0.75	0.3	1	1.5	0.837778
0.75	0.5	1	1.5	0.796307
0.75	0.7	1	1.5	0.766882
0.75	0.9	1	1.5	0.735814
0.9	0.1	1	1.5	0.88487
0.9	0.3	1	1.5	0.772753
0.9	0.5	1	1.5	0.71183
0.9	0.7	1	1.5	0.664932
0.9	0.9	1	1.5	0.609159
0.05	0.1	1	2	1.02
0.05	0.3	1	2	1.01501
0.05	0.5	1	2	1.01274
0.05	0.7	1	2	1.01131
0.05	0.9	1	2	1.01005
0.25	0.1	1	2	0.985668
0.25	0.3	1	2	0.959456
0.25	0.5	1	2	0.947469
0.25	0.7	1	2	0.93975
0.25	0.9	1	2	0.932698
0.5	0.1	1	2	0.936827
0.5	0.3	1	2	0.880038
0.5	0.5	1	2	0.853769
0.5	0.7	1	2	0.836229
0.5	0.9	1	2	0.819378
0.75	0.1	1	2	0.875819
0.75	0.3	1	2	0.779288
0.75	0.5	1	2	0.733636
0.75	0.7	1	2	0.701648
0.75	0.9	1	2	0.668366
0.9	0.1	1	2	0.825808
0.9	0.3	1	2	0.691889
0.9	0.5	1	2	0.625959
0.9	0.7	1	2	0.576813
0.9	0.9	1	2	0.521432
0.05	0.1	1	2.5	1.01803
0.05	0.3	1	2.5	1.01246
0.05	0.5	1	2.5	1.01
0.05	0.7	1	2.5	1.00844
0.05	0.9	1	2.5	1.00707
0.25	0.1	1	2.5	0.975306
0.25	0.3	1	2.5	0.946148
0.25	0.5	1	2.5	0.933376
0.25	0.7	1	2.5	0.925097
0.25	0.9	1	2.5	0.917556
0.5	0.1	1	2.5	0.914313
0.5	0.3	1	2.5	0.8518
0.5	0.5	1	2.5	0.824254
0.5	0.7	1	2.5	0.805954
0.5	0.9	1	2.5	0.78852
0.75	0.1	1	2.5	0.837133
0.75	0.3	1	2.5	0.732519
0.75	0.5	1	2.5	0.685873
0.75	0.7	1	2.5	0.653636
0.75	0.9	1	2.5	0.621153
0.9	0.1	1	2.5	0.771499
0.9	0.3	1	2.5	0.628009
0.9	0.5	1	2.5	0.562373
0.9	0.7	1	2.5	0.514894
0.9	0.9	1	2.5	0.464171
0.05	0.1	1	3	1.01626
0.05	0.3	1	3	1.01029
0.05	0.5	1	3	1.00776
0.05	0.7	1	3	1.00614
0.05	0.9	1	3	1.00471
0.25	0.1	1	3	0.966083
0.25	0.3	1	3	0.935114
0.25	0.5	1	3	0.921972
0.25	0.7	1	3	0.913483
0.25	0.9	1	3	0.905817
0.5	0.1	1	3	0.894363
0.5	0.3	1	3	0.828732
0.5	0.5	1	3	0.800803
0.5	0.7	1	3	0.782393
0.5	0.9	1	3	0.765175
0.75	0.1	1	3	0.802941
0.75	0.3	1	3	0.695142
0.75	0.5	1	3	0.64898
0.75	0.7	1	3	0.617576
0.75	0.9	1	3	0.586792
0.9	0.1	1	3	0.723226
0.9	0.3	1	3	0.577938
0.9	0.5	1	3	0.514819
0.9	0.7	1	3	0.470206
0.9	0.9	1	3	0.424684
0.05	0.1	1	3.5	1.0147
0.05	0.3	1	3.5	1.00847
0.05	0.5	1	3.5	1.00589
0.05	0.7	1	3.5	1.00425
0.05	0.9	1	3.5	1.00282
0.25	0.1	1	3.5	0.957912
0.25	0.3	1	3.5	0.925866
0.25	0.5	1	3.5	0.912594
0.25	0.7	1	3.5	0.90407
0.25	0.9	1	3.5	0.896479
0.5	0.1	1	3.5	0.876819
0.5	0.3	1	3.5	0.809669
0.5	0.5	1	3.5	0.781822
0.5	0.7	1	3.5	0.763624
0.5	0.9	1	3.5	0.746947
0.75	0.1	1	3.5	0.773102
0.75	0.3	1	3.5	0.66489
0.75	0.5	1	3.5	0.619841
0.75	0.7	1	3.5	0.589604
0.75	0.9	1	3.5	0.560769
0.9	0.1	1	3.5	0.681203
0.9	0.3	1	3.5	0.538321
0.9	0.5	1	3.5	0.478393
0.9	0.7	1	3.5	0.436809
0.9	0.9	1	3.5	0.395822
0.05	0.1	1	4	1.01329
0.05	0.3	1	4	1.00691
0.05	0.5	1	4	1.00432
0.05	0.7	1	4	1.00268
0.05	0.9	1	4	1.00127
0.25	0.1	1	4	0.950664
0.25	0.3	1	4	0.918019
0.25	0.5	1	4	0.904756
0.25	0.7	1	4	0.896293
0.25	0.9	1	4	0.888871
0.5	0.1	1	4	0.861397
0.5	0.3	1	4	0.793693
0.5	0.5	1	4	0.766167
0.5	0.7	1	4	0.748337
0.5	0.9	1	4	0.732304
0.75	0.1	1	4	0.747141
0.75	0.3	1	4	0.640034
0.75	0.5	1	4	0.596318
0.75	0.7	1	4	0.567308
0.75	0.9	1	4	0.540337
0.9	0.1	1	4	0.645024
0.9	0.3	1	4	0.506419
0.9	0.5	1	4	0.449682
0.9	0.7	1	4	0.410914
0.9	0.9	1	4	0.37375
0.05	0.1	1	4.5	1.01204
0.05	0.3	1	4.5	1.00557
0.05	0.5	1	4.5	1.00298
0.05	0.7	1	4.5	1.00135
0.05	0.9	1	4.5	0.999965
0.25	0.1	1	4.5	0.944208
0.25	0.3	1	4.5	0.911275
0.25	0.5	1	4.5	0.898104
0.25	0.7	1	4.5	0.889753
0.25	0.9	1	4.5	0.882541
0.5	0.1	1	4.5	0.847779
0.5	0.3	1	4.5	0.780111
0.5	0.5	1	4.5	0.753032
0.5	0.7	1	4.5	0.735631
0.5	0.9	1	4.5	0.720259
0.75	0.1	1	4.5	0.724594
0.75	0.3	1	4.5	0.619255
0.75	0.5	1	4.5	0.576927
0.75	0.7	1	4.5	0.549136
0.75	0.9	1	4.5	0.523813
0.9	0.1	1	4.5	0.61396
0.9	0.3	1	4.5	0.48026
0.9	0.5	1	4.5	0.42651
0.9	0.7	1	4.5	0.390235
0.9	0.9	1	4.5	0.35629
0.05	0.1	1	5.5	1.00973
0.25	0.1	1	5.5	0.93303
0.5	0.1	1	5.5	0.824505
0.75	0.1	1	5.5	0.686638
0.9	0.1	1	5.5	0.561829
0.05	0.3	1	5.5	1.00321
0.25	0.3	1	5.5	0.900171
0.5	0.3	1	5.5	0.758087
0.75	0.3	1	5.5	0.585994
0.9	0.3	1	5.5	0.438461
0.05	0.5	1	5.5	1.00067
0.25	0.5	1	5.5	0.887328
0.5	0.5	1	5.5	0.732082
0.75	0.5	1	5.5	0.546448
0.9	0.5	1	5.5	0.390032
0.05	0.7	1	5.5	0.99908
0.25	0.7	1	5.5	0.879274
0.5	0.7	1	5.5	0.715583
0.75	0.7	1	5.5	0.520842
0.9	0.7	1	5.5	0.357902
0.05	0.9	1	5.5	0.997762
0.25	0.9	1	5.5	0.872493
0.5	0.9	1	5.5	0.701402
0.75	0.9	1	5.5	0.498168
0.9	0.9	1	5.5	0.328507
0.05	0.1	1	6	1.0088
0.25	0.1	1	6	0.928301
0.5	0.1	1	6	0.814764
0.75	0.1	1	6	0.671114
0.9	0.1	1	6	0.541273
0.05	0.3	1	6	1.00229
0.25	0.3	1	6	0.895608
0.5	0.3	1	6	0.749111
0.75	0.3	1	6	0.57276
0.9	0.3	1	6	0.422475
0.05	0.5	1	6	0.999771
0.25	0.5	1	6	0.88295
0.5	0.5	1	6	0.723636
0.75	0.5	1	6	0.534436
0.9	0.5	1	6	0.376265
0.05	0.7	1	6	0.99821
0.25	0.7	1	6	0.875055
0.5	0.7	1	6	0.70757
0.75	0.7	1	6	0.509787
0.9	0.7	1	6	0.345841
0.05	0.9	1	6	0.996927
0.25	0.9	1	6	0.868487
0.5	0.9	1	6	0.693943
0.75	0.9	1	6	0.488265
0.9	0.9	1	6	0.318388
0.05	0.1	1	6.5	1.00794
0.25	0.1	1	6.5	0.923992
0.5	0.1	1	6.5	0.805948
0.75	0.1	1	6.5	0.65723
0.9	0.1	1	6.5	0.523147
0.05	0.3	1	6.5	1.00146
0.25	0.3	1	6.5	0.89153
0.5	0.3	1	6.5	0.741138
0.75	0.3	1	6.5	0.561121
0.9	0.3	1	6.5	0.408587
0.05	0.5	1	6.5	0.998975
0.25	0.5	1	6.5	0.878002
0.5	0.5	1	6.5	0.716183
0.75	0.5	1	6.5	0.523932
0.9	0.5	1	6.5	0.364372
0.05	0.7	1	6.5	0.997451
0.25	0.7	1	6.5	0.871334
0.5	0.7	1	6.5	0.70053
0.75	0.7	1	6.5	0.500157
0.9	0.7	1	6.5	0.335453
0.05	0.9	1	6.5	0.996193
0.25	0.9	1	6.5	0.864964
0.5	0.9	1	6.5	0.687411
0.75	0.9	1	6.5	0.479657
0.9	0.9	1	6.5	0.309675
0.05	0.1	1	7	1.00716
0.25	0.1	1	7	0.920044
0.5	0.1	1	7	0.797925
0.75	0.1	1	7	0.644732
0.9	0.1	1	7	0.50705
0.05	0.3	1	7	1.00072
0.25	0.3	1	7	0.887858
0.5	0.3	1	7	0.733995
0.75	0.3	1	7	0.550784
0.9	0.3	1	7	0.396402
0.05	0.5	1	7	0.998271
0.25	0.5	1	7	0.87559
0.5	0.5	1	7	0.70952
0.75	0.5	1	7	0.51465
0.9	0.5	1	7	0.353977
0.05	0.7	1	7	0.996769
0.25	0.7	1	7	0.868019
0.5	0.7	1	7	0.694229
0.75	0.7	1	7	0.491639
0.9	0.7	1	7	0.326376
0.05	0.9	1	7	0.995675
0.25	0.9	1	7	0.861832
0.5	0.9	1	7	0.681559
0.75	0.9	1	7	0.472042
0.9	0.9	1	7	0.302059
0.05	0.1	1	7.5	1.00649
0.25	0.1	1	7.5	0.916405
0.5	0.1	1	7.5	0.790689
0.75	0.1	1	7.5	0.633123
0.9	0.1	1	7.5	0.491161
0.05	0.3	1	7.5	1.00136
0.25	0.3	1	7.5	0.884385
0.5	0.3	1	7.5	0.727558
0.75	0.3	1	7.5	0.541487
0.9	0.3	1	7.5	0.385583
0.05	0.5	1	7.5	0.997784
0.25	0.5	1	7.5	0.872457
0.5	0.5	1	7.5	0.703595
0.75	0.5	1	7.5	0.506346
0.9	0.5	1	7.5	0.344795
0.05	0.7	1	7.5	0.997023
0.25	0.7	1	7.5	0.865036
0.5	0.7	1	7.5	0.688711
0.75	0.7	1	7.5	0.484124
0.9	0.7	1	7.5	0.332249
0.05	0.9	1	7.5	0.994946
0.25	0.9	1	7.5	0.858852
0.5	0.9	1	7.5	0.676489
0.75	0.9	1	7.5	0.465331
0.9	0.9	1	7.5	0.295392
0.05	0.1	1	8	1.00672
0.25	0.1	1	8	0.913054
0.5	0.1	1	8	0.783844
0.75	0.1	1	8	0.623116
0.9	0.1	1	8	0.479703
0.05	0.3	1	8	1.00062
0.25	0.3	1	8	0.881499
0.5	0.3	1	8	0.721714
0.75	0.3	1	8	0.534108
0.9	0.3	1	8	0.375992
0.05	0.5	1	8	0.997166
0.25	0.5	1	8	0.869617
0.5	0.5	1	8	0.698219
0.75	0.5	1	8	0.49898
0.9	0.5	1	8	0.338653
0.05	0.7	1	8	0.995569
0.25	0.7	1	8	0.862337
0.5	0.7	1	8	0.683606
0.75	0.7	1	8	0.477421
0.9	0.7	1	8	0.311354
0.05	0.9	1	8	1.00424
0.25	0.9	1	8	0.856509
0.5	0.9	1	8	0.670397
0.75	0.9	1	8	0.459396
0.9	0.9	1	8	0.289449
0.05	0.1	1	8.5	1.00514
0.25	0.1	1	8.5	0.909919
0.5	0.1	1	8.5	0.777619
0.75	0.1	1	8.5	0.613687
0.9	0.1	1	8.5	0.467973
0.05	0.3	1	8.5	0.998843
0.25	0.3	1	8.5	0.878722
0.5	0.3	1	8.5	0.716381
0.75	0.3	1	8.5	0.52566
0.9	0.3	1	8.5	0.367347
0.05	0.5	1	8.5	0.996488
0.25	0.5	1	8.5	0.867028
0.5	0.5	1	8.5	0.692451
0.75	0.5	1	8.5	0.49228
0.9	0.5	1	8.5	0.329358
0.05	0.7	1	8.5	0.995058
0.25	0.7	1	8.5	0.859889
0.5	0.7	1	8.5	0.679133
0.75	0.7	1	8.5	0.471346
0.9	0.7	1	8.5	0.30502
0.05	0.9	1	8.5	0.993932
0.25	0.9	1	8.5	0.854218
0.5	0.9	1	8.5	0.667671
0.75	0.9	1	8.5	0.453992
0.9	0.9	1	8.5	0.284126
0.05	0.1	1	9	1.00456
0.25	0.1	1	9	0.907039
0.5	0.1	1	9	0.771851
0.75	0.1	1	9	0.605021
0.9	0.1	1	9	0.457296
0.05	0.3	1	9	0.998317
0.25	0.3	1	9	0.876165
0.5	0.3	1	9	0.711489
0.75	0.3	1	9	0.518773
0.9	0.3	1	9	0.359529
0.05	0.5	1	9	0.995996
0.25	0.5	1	9	0.864656
0.5	0.5	1	9	0.68887
0.75	0.5	1	9	0.486191
0.9	0.5	1	9	0.322768
0.05	0.7	1	9	0.99459
0.25	0.7	1	9	0.857652
0.5	0.7	1	9	0.674983
0.75	0.7	1	9	0.465836
0.9	0.7	1	9	0.299313
0.05	0.9	1	9	0.993491
0.25	0.9	1	9	0.852128
0.5	0.9	1	9	0.663858
0.75	0.9	1	9	0.449092
0.9	0.9	1	9	0.279325
0.05	0.1	1	9.5	1.00401
0.25	0.1	1	9.5	0.904331
0.5	0.1	1	9.5	0.766487
0.75	0.1	1	9.5	0.597021
0.9	0.1	1	9.5	0.447531
0.05	0.3	1	9.5	0.99783
0.25	0.3	1	9.5	0.873803
0.5	0.3	1	9.5	0.699323
0.75	0.3	1	9.5	0.512462
0.9	0.3	1	9.5	0.352423
0.05	0.5	1	9.5	0.995542
0.25	0.5	1	9.5	0.862472
0.5	0.5	1	9.5	0.684773
0.75	0.5	1	9.5	0.480628
0.9	0.5	1	9.5	0.316788
0.05	0.7	1	9.5	0.99416
0.25	0.7	1	9.5	0.855598
0.5	0.7	1	9.5	0.671183
0.75	0.7	1	9.5	0.460809
0.9	0.7	1	9.5	0.294139
0.05	0.9	1	9.5	0.993086
0.25	0.9	1	9.5	0.850211
0.5	0.9	1	9.5	0.66037
0.75	0.9	1	9.5	0.450994
0.9	0.9	1	9.5	0.274969
0.05	0.1	1	10	1.0035
0.25	0.1	1	10	0.901794
0.5	0.1	1	10	0.761483
0.75	0.1	1	10	0.589606
0.9	0.1	1	10	0.438561
0.05	0.3	1	10	0.997378
0.25	0.3	1	10	0.871612
0.5	0.3	1	10	0.702815
0.75	0.3	1	10	0.506652
0.9	0.3	1	10	0.34593
0.05	0.5	1	10	0.995121
0.25	0.5	1	10	0.860453
0.5	0.5	1	10	0.680996
0.75	0.5	1	10	0.475521
0.9	0.5	1	10	0.311333
0.05	0.7	1	10	0.993762
0.25	0.7	1	10	0.853704
0.5	0.7	1	10	0.667592
0.75	0.7	1	10	0.456201
0.9	0.7	1	10	0.289423
0.05	0.9	1	10	0.992713
0.25	0.9	1	10	0.848446
0.5	0.9	1	10	0.657164
0.75	0.9	1	10	0.44053
0.9	0.9	1	10	0.270995
0.05	0.1	5	0.25	1.01071
0.05	0.1	5	0.5	1.00969
0.05	0.1	5	0.75	1.00831
0.05	0.1	5	1	1.00686
0.05	0.1	5	5	0.993216
0.05	0.3	5	0.25	1.01011
0.05	0.3	5	0.5	1.00802
0.05	0.3	5	0.75	1.00568
0.05	0.3	5	1	1.00346
0.05	0.3	5	5	0.987564
0.05	0.5	5	0.25	1.00976
0.05	0.5	5	0.5	1.00712
0.05	0.5	5	0.75	1.00431
0.05	0.5	5	1	1.00173
0.05	0.5	5	5	0.985323
0.05	0.7	5	0.25	1.00962
0.05	0.7	5	0.5	1.00663
0.05	0.7	5	0.75	1.00348
0.05	0.7	5	1	1.00064
0.05	0.7	5	5	0.983895
0.05	0.9	5	0.25	1.00965
0.05	0.9	5	0.5	1.00645
0.05	0.9	5	0.75	1.00297
0.05	0.9	5	1	0.999797
0.05	0.9	5	5	0.982644
0.25	0.1	5	0.25	1.01016
0.25	0.1	5	0.5	1.0049
0.25	0.1	5	0.75	0.997684
0.25	0.1	5	1	0.990068
0.25	0.1	5	5	0.918536
0.25	0.3	5	0.25	1.00708
0.25	0.3	5	0.5	0.996121
0.25	0.3	5	0.75	0.98374
0.25	0.3	5	1	0.971951
0.25	0.3	5	5	0.889827
0.25	0.5	5	0.25	1.0053
0.25	0.5	5	0.5	0.991271
0.25	0.5	5	0.75	0.976326
0.25	0.5	5	1	0.962668
0.25	0.5	5	5	0.878508
0.25	0.7	5	0.25	1.00451
0.25	0.7	5	0.5	0.988558
0.25	0.7	5	0.75	0.971761
0.25	0.7	5	1	0.956692
0.25	0.7	5	5	0.871221
0.25	0.9	5	0.25	1.00466
0.25	0.9	5	0.5	0.987383
0.25	0.9	5	0.75	0.968533
0.25	0.9	5	1	0.951668
0.25	0.9	5	5	0.864787
0.5	0.1	5	0.25	1.0094
0.5	0.1	5	0.5	0.998343
0.5	0.1	5	0.75	0.98285
0.5	0.1	5	1	0.966331
0.5	0.1	5	5	0.811522
0.5	0.3	5	0.25	1.00299
0.5	0.3	5	0.5	0.979312
0.5	0.3	5	0.75	0.952186
0.5	0.3	5	1	0.926376
0.5	0.3	5	5	0.752853
0.5	0.5	5	0.25	0.999204
0.5	0.5	5	0.5	0.968453
0.5	0.5	5	0.75	0.935441
0.5	0.5	5	1	0.905482
0.5	0.5	5	5	0.729739
0.5	0.7	5	0.25	0.997463
0.5	0.7	5	0.5	0.962003
0.5	0.7	5	0.75	0.924557
0.5	0.7	5	1	0.891417
0.5	0.7	5	5	0.71472
0.5	0.9	5	0.25	0.997691
0.5	0.9	5	0.5	0.95835
0.5	0.9	5	0.75	0.915535
0.5	0.9	5	1	0.878273
0.5	0.9	5	5	0.701289
0.75	0.1	5	0.25	1.00851
0.75	0.1	5	0.5	0.990855
0.75	0.1	5	0.75	0.96524
0.75	0.1	5	1	0.937336
0.75	0.1	5	5	0.673975
0.75	0.3	5	0.25	0.998457
0.75	0.3	5	0.5	0.958963
0.75	0.3	5	0.75	0.91237
0.75	0.3	5	1	0.86792
0.75	0.3	5	5	0.583121
0.75	0.5	5	0.25	0.992305
0.75	0.5	5	0.5	0.939666
0.75	0.5	5	0.75	0.882011
0.75	0.5	5	1	0.830221
0.75	0.5	5	5	0.547412
0.75	0.7	5	0.25	0.989324
0.75	0.7	5	0.5	0.92694
0.75	0.7	5	0.75	0.860405
0.75	0.7	5	1	0.802979
0.75	0.7	5	5	0.523839
0.75	0.9	5	0.25	0.989448
0.75	0.9	5	0.5	0.916577
0.75	0.9	5	0.75	0.838195
0.75	0.9	5	1	0.773838
0.75	0.9	5	5	0.502357
0.9	0.1	5	0.25	1.00788
0.9	0.1	5	0.5	0.985702
0.9	0.1	5	0.75	0.95234
0.9	0.1	5	1	0.914897
0.9	0.1	5	5	0.550118
0.9	0.3	5	0.25	0.995445
0.9	0.3	5	0.5	0.943602
0.9	0.3	5	0.75	0.879655
0.9	0.3	5	1	0.817801
0.9	0.3	5	5	0.434463
0.9	0.5	5	0.25	0.987605
0.9	0.5	5	0.5	0.916189
0.9	0.5	5	0.75	0.834765
0.9	0.5	5	1	0.761903
0.9	0.5	5	5	0.388939
0.9	0.7	5	0.25	0.983623
0.9	0.7	5	0.5	0.895525
0.9	0.7	5	0.75	0.798993
0.9	0.7	5	1	0.717923
0.9	0.7	5	5	0.358719
0.9	0.9	5	0.25	0.983441
0.9	0.9	5	0.5	0.871214
0.9	0.9	5	0.75	0.754332
0.9	0.9	5	1	0.664929
0.9	0.9	5	5	0.331226
0.05	0.1	5	1.5	1.00458
0.05	0.3	5	1.5	1.00006
0.05	0.5	5	1.5	0.997906
0.05	0.7	5	1.5	0.996539
0.05	0.9	5	1.5	0.995267
0.25	0.1	5	1.5	0.976093
0.25	0.3	5	1.5	0.952171
0.25	0.5	5	1.5	0.940723
0.25	0.7	5	1.5	0.933116
0.25	0.9	5	1.5	0.925966
0.5	0.1	5	1.5	0.935352
0.5	0.3	5	1.5	0.882868
0.5	0.5	5	1.5	0.857526
0.5	0.7	5	1.5	0.840157
0.5	0.9	5	1.5	0.822908
0.75	0.1	5	1.5	0.884035
0.75	0.3	5	1.5	0.793473
0.75	0.5	5	1.5	0.748877
0.75	0.7	5	1.5	0.716915
0.75	0.9	5	1.5	0.682846
0.9	0.1	5	1.5	0.841344
0.9	0.3	5	1.5	0.714252
0.9	0.5	5	1.5	0.649457
0.9	0.7	5	1.5	0.600329
0.9	0.9	5	1.5	0.544308
0.05	0.1	5	2	1.00222
0.05	0.3	5	2	0.997083
0.05	0.5	5	2	0.994718
0.05	0.7	5	2	0.993177
0.05	0.9	5	2	0.991754
0.25	0.1	5	2	0.963649
0.25	0.3	5	2	0.936491
0.25	0.5	5	2	0.924192
0.25	0.7	5	2	0.915972
0.25	0.9	5	2	0.908107
0.5	0.1	5	2	0.908197
0.5	0.3	5	2	0.849253
0.5	0.5	5	2	0.822459
0.5	0.7	5	2	0.804167
0.5	0.9	5	2	0.785964
0.75	0.1	5	2	0.837301
0.75	0.3	5	2	0.737076
0.75	0.5	5	2	0.691162
0.75	0.7	5	2	0.65874
0.75	0.9	5	2	0.624988
0.9	0.1	5	2	0.776097
0.9	0.3	5	2	0.636613
0.9	0.5	5	2	0.571457
0.9	0.7	5	2	0.523541
0.9	0.9	5	2	0.471575
0.05	0.1	5	2.5	1.00021
0.05	0.3	5	2.5	0.99469
0.05	0.5	5	2.5	0.992287
0.05	0.7	5	2.5	0.990987
0.05	0.9	5	2.5	0.98924
0.25	0.1	5	2.5	0.953045
0.25	0.3	5	2.5	0.924418
0.25	0.5	5	2.5	0.911729
0.25	0.7	5	2.5	0.903367
0.25	0.9	5	2.5	0.895408
0.5	0.1	5	2.5	0.885142
0.5	0.3	5	2.5	0.823348
0.5	0.5	5	2.5	0.796472
0.5	0.7	5	2.5	0.778246
0.5	0.9	5	2.5	0.760419
0.75	0.1	5	2.5	0.797485
0.75	0.3	5	2.5	0.694387
0.75	0.5	5	2.5	0.649435
0.75	0.7	5	2.5	0.618143
0.75	0.9	5	2.5	0.586495
0.9	0.1	5	2.5	0.720239
0.9	0.3	5	2.5	0.57857
0.9	0.5	5	2.5	0.516304
0.9	0.7	5	2.5	0.471663
0.9	0.9	5	2.5	0.425335
0.05	0.1	5	3	0.99875
0.05	0.3	5	3	0.992787
0.05	0.5	5	3	0.990386
0.05	0.7	5	3	0.988824
0.05	0.9	5	3	0.987351
0.25	0.1	5	3	0.944015
0.25	0.3	5	3	0.914554
0.25	0.5	5	3	0.902068
0.25	0.7	5	3	0.893813
0.25	0.9	5	3	0.88605
0.5	0.1	5	3	0.865494
0.5	0.3	5	3	0.803013
0.5	0.5	5	3	0.776653
0.5	0.7	5	3	0.758939
0.5	0.9	5	3	0.741933
0.75	0.1	5	3	0.763848
0.75	0.3	5	3	0.661469
0.75	0.5	5	3	0.618314
0.75	0.7	5	3	0.588656
0.75	0.9	5	3	0.559427
0.9	0.1	5	3	0.673243
0.9	0.3	5	3	0.534576
0.9	0.5	5	3	0.476125
0.9	0.7	5	3	0.435099
0.9	0.9	5	3	0.394011
0.05	0.1	5	3.5	0.997284
0.05	0.3	5	3.5	0.991244
0.05	0.5	5	3.5	0.988863
0.05	0.7	5	3.5	0.987308
0.05	0.9	5	3.5	0.986159
0.25	0.1	5	3.5	0.936294
0.25	0.3	5	3.5	0.906646
0.25	0.5	5	3.5	0.89441
0.25	0.7	5	3.5	0.886353
0.25	0.9	5	3.5	0.878904
0.5	0.1	5	3.5	0.848825
0.5	0.3	5	3.5	0.786709
0.5	0.5	5	3.5	0.761093
0.5	0.7	5	3.5	0.744058
0.5	0.9	5	3.5	0.728
0.75	0.1	5	3.5	0.735606
0.75	0.3	5	3.5	0.635519
0.75	0.5	5	3.5	0.594365
0.75	0.7	5	3.5	0.566357
0.75	0.9	5	3.5	0.539483
0.9	0.1	5	3.5	0.633972
0.9	0.3	5	3.5	0.500609
0.9	0.5	5	3.5	0.445937
0.9	0.7	5	3.5	0.408212
0.9	0.9	5	3.5	0.371558
0.05	0.1	5	4	0.996014
0.05	0.3	5	4	0.990245
0.05	0.5	5	4	0.987907
0.05	0.7	5	4	0.9861
0.05	0.9	5	4	0.984744
0.25	0.1	5	4	0.929602
0.25	0.3	5	4	0.900123
0.25	0.5	5	4	0.888175
0.25	0.7	5	4	0.880368
0.25	0.9	5	4	0.873258
0.5	0.1	5	4	0.834554
0.5	0.3	5	4	0.773368
0.5	0.5	5	4	0.748602
0.5	0.7	5	4	0.732226
0.5	0.9	5	4	0.717134
0.75	0.1	5	4	0.711711
0.75	0.3	5	4	0.614602
0.75	0.5	5	4	0.575415
0.75	0.7	5	4	0.549065
0.75	0.9	5	4	0.524201
0.9	0.1	5	4	0.601066
0.9	0.3	5	4	0.473758
0.9	0.5	5	4	0.422573
0.9	0.7	5	4	0.387754
0.9	0.9	5	4	0.354736
0.05	0.1	5	4.5	0.994583
0.05	0.3	5	4.5	0.988879
0.05	0.5	5	4.5	0.986592
0.05	0.7	5	4.5	0.98511
0.05	0.9	5	4.5	0.983818
0.25	0.1	5	4.5	0.923777
0.25	0.3	5	4.5	0.894645
0.25	0.5	5	4.5	0.883004
0.25	0.7	5	4.5	0.875459
0.25	0.9	5	4.5	0.868736
0.5	0.1	5	4.5	0.822264
0.5	0.3	5	4.5	0.762248
0.5	0.5	5	4.5	0.738297
0.5	0.7	5	4.5	0.722626
0.5	0.9	5	4.5	0.708415
0.75	0.1	5	4.5	0.691348
0.75	0.3	5	4.5	0.59742
0.75	0.5	5	4.5	0.559996
0.75	0.7	5	4.5	0.535114
0.75	0.9	5	4.5	0.512107
0.9	0.1	5	4.5	0.573325
0.9	0.3	5	4.5	0.452173
0.9	0.5	5	4.5	0.404003
0.9	0.7	5	4.5	0.371648
0.9	0.9	5	4.5	0.341656
0.05	0.1	5	5.5	0.992297
0.25	0.1	5	5.5	0.913787
0.5	0.1	5	5.5	0.8014
0.75	0.1	5	5.5	0.65639
0.9	0.1	5	5.5	0.522149
0.05	0.3	5	5.5	0.986735
0.25	0.3	5	5.5	0.885683
0.5	0.3	5	5.5	0.744463
0.75	0.3	5	5.5	0.570027
0.9	0.3	5	5.5	0.415955
0.05	0.5	5	5.5	0.984559
0.25	0.5	5	5.5	0.874701
0.5	0.5	5	5.5	0.722183
0.75	0.5	5	5.5	0.535966
0.9	0.5	5	5.5	0.373933
0.05	0.7	5	5.5	0.983172
0.25	0.7	5	5.5	0.86766
0.5	0.7	5	5.5	0.707762
0.75	0.7	5	5.5	0.513536
0.9	0.7	5	5.5	0.345647
0.05	0.9	5	5.5	0.981968
0.25	0.9	5	5.5	0.861486
0.5	0.9	5	5.5	0.694923
0.75	0.9	5	5.5	0.49312
0.9	0.9	5	5.5	0.319145
0.05	0.1	5	6	0.991506
0.25	0.1	5	6	0.909742
0.5	0.1	5	6	0.792987
0.75	0.1	5	6	0.642866
0.9	0.1	5	6	0.504216
0.05	0.3	5	6	0.986027
0.25	0.3	5	6	0.882154
0.5	0.3	5	6	0.73743
0.75	0.3	5	6	0.559469
0.9	0.3	5	6	0.402997
0.05	0.5	5	6	0.983904
0.25	0.5	5	6	0.871473
0.5	0.5	5	6	0.715875
0.75	0.5	5	6	0.526799
0.9	0.5	5	6	0.36319
0.05	0.7	5	6	0.982559
0.25	0.7	5	6	0.864667
0.5	0.7	5	6	0.702009
0.75	0.7	5	6	0.505425
0.9	0.7	5	6	0.336564
0.05	0.9	5	6	0.981404
0.25	0.9	5	6	0.858768
0.5	0.9	5	6	0.689813
0.75	0.9	5	6	0.486206
[truncated: 2,951 more rows]

## Sheet: blindData
chi	alpha	Re	Wi	Cd
0.15	0.2	0.3	0.2	1.11459
0.15	0.2	0.3	0.4	1.11165
0.15	0.2	0.3	0.6	1.10783
0.15	0.2	0.3	0.8	1.10365
0.15	0.2	0.3	1	1.09939
0.15	0.2	0.3	2	1.08
0.15	0.2	0.3	3	1.06529
0.15	0.2	0.3	4	1.05428
0.15	0.4	0.3	0.2	1.11398
0.15	0.4	0.3	0.4	1.10965
0.15	0.4	0.3	0.6	1.10431
0.15	0.4	0.3	0.8	1.0987
0.15	0.4	0.3	1	1.09316
0.15	0.4	0.3	2	1.06985
0.15	0.4	0.3	3	1.05363
0.15	0.4	0.3	4	1.04212
0.8	0.2	0.3	0.2	1.10823
0.8	0.2	0.3	0.4	1.09058
0.8	0.2	0.3	0.6	1.06607
0.8	0.2	0.3	0.8	1.03785
0.8	0.2	0.3	1	1.00825
0.8	0.2	0.3	2	0.871939
0.8	0.2	0.3	3	0.772764
0.8	0.2	0.3	4	0.704582
0.8	0.4	0.3	0.2	1.10476
0.8	0.4	0.3	0.4	1.07792
0.8	0.4	0.3	0.6	1.04167
0.8	0.4	0.3	0.8	1.00186
0.8	0.4	0.3	1	0.962105
0.8	0.4	0.3	2	0.799043
0.8	0.4	0.3	3	0.696651
0.8	0.4	0.3	4	0.631508
0.15	0.2	75	0.2	1.08868
0.15	0.2	75	0.4	1.07665
0.15	0.2	75	0.6	1.06699
0.15	0.2	75	0.8	1.05961
0.15	0.2	75	1	1.05388
0.15	0.2	75	2	1.03774
0.15	0.2	75	3	1.03011
0.15	0.2	75	4	1.02561
0.15	0.4	75	0.2	1.08431
0.15	0.4	75	0.4	1.06974
0.15	0.4	75	0.6	1.05923
0.15	0.4	75	0.8	1.05165
0.15	0.4	75	1	1.04599
0.15	0.4	75	2	1.03086
0.15	0.4	75	3	1.02421
0.15	0.4	75	4	1.02044
0.8	0.2	75	0.2	1.05259
0.8	0.2	75	0.4	0.956955
0.8	0.2	75	0.6	0.879138
0.8	0.2	75	0.8	0.821946
0.8	0.2	75	1	0.779543
0.8	0.2	75	2	0.67131
0.8	0.2	75	3	0.62604
0.8	0.2	75	4	0.600936
0.8	0.4	75	0.2	1.01813
0.8	0.4	75	0.4	0.898748
0.8	0.4	75	0.6	0.816378
0.8	0.4	75	0.8	0.761068
0.8	0.4	75	1	0.722265
0.8	0.4	75	2	0.629463
0.8	0.4	75	3	0.59222
0.8	0.4	75	4	0.571363
