# Supplementary material for: A Meta-Model to Predict the Drag Coefficient of a Particle Translating in Viscoelastic Fluids: A Machine Learning Approach
Source: Polymers (Basel). 2022 Jan 21;14(3):430. doi: 10.3390/polym14030430 (PMC8838701; doi:10.3390/polym14030430)
Supplement: Supplementary file 1 [file polymers-14-00430-s001.zip › Submitted_Model_Data/OldroydBData.xlsx]

## Sheet: trainData
chi	alpha	Re	Wi	Cd
0.01	0	0.05	0	1
0.01	0	0.05	0.02	1
0.01	0	0.05	0.04	0.999999
0.01	0	0.05	0.06	0.999998
0.01	0	0.05	0.08	0.999997
0.01	0	0.05	0.1	0.999995
0.01	0	0.05	0.12	0.999994
0.01	0	0.05	0.14	0.999993
0.01	0	0.05	0.16	0.999992
0.01	0	0.05	0.18	0.999991
0.01	0	0.05	0.2	0.999989
0.01	0	0.05	0.22	0.999988
0.01	0	0.05	0.24	0.999987
0.01	0	0.05	0.26	0.999985
0.01	0	0.05	0.28	0.999984
0.01	0	0.05	0.3	0.999982
0.01	0	0.05	0.32	0.999981
0.01	0	0.05	0.34	0.999979
0.01	0	0.05	0.36	0.999977
0.01	0	0.05	0.38	0.999975
0.01	0	0.05	0.4	0.999974
0.01	0	0.05	0.42	0.999972
0.01	0	0.05	0.44	0.99997
0.01	0	0.05	0.46	0.999968
0.01	0	0.05	0.48	0.999966
0.01	0	0.05	0.5	0.999965
0.01	0	0.05	0.52	0.999963
0.01	0	0.05	0.54	0.999961
0.01	0	0.05	0.56	0.999959
0.01	0	0.05	0.58	0.999958
0.01	0	0.05	0.6	0.999956
0.01	0	0.05	0.62	0.999955
0.01	0	0.05	0.64	0.999953
0.01	0	0.05	0.66	0.999952
0.01	0	0.05	0.68	0.999951
0.01	0	0.05	0.7	0.99995
0.01	0	0.05	0.72	0.999949
0.01	0	0.05	0.74	0.999948
0.01	0	0.05	0.76	0.999947
0.01	0	0.05	0.78	0.999947
0.01	0	0.05	0.8	0.999946
0.01	0	0.05	0.82	0.999946
0.01	0	0.05	0.84	0.999946
0.01	0	0.05	0.86	0.999947
0.01	0	0.05	0.88	0.999947
0.01	0	0.05	0.9	0.999948
0.01	0	0.05	0.92	0.999949
0.01	0	0.05	0.94	0.99995
0.01	0	0.05	0.96	0.999952
0.01	0	0.05	0.98	0.999954
0.01	0	0.05	1	0.999956
0.01	0	0.1	0.01	1
0.01	0	0.1	0.03	0.999999
0.01	0	0.1	0.05	0.999998
0.01	0	0.1	0.07	0.999997
0.01	0	0.1	0.09	0.999996
0.01	0	0.1	0.11	0.999995
0.01	0	0.1	0.13	0.999994
0.01	0	0.1	0.15	0.999992
0.01	0	0.1	0.17	0.999991
0.01	0	0.1	0.19	0.99999
0.01	0	0.1	0.21	0.999989
0.01	0	0.1	0.23	0.999987
0.01	0	0.1	0.25	0.999986
0.01	0	0.1	0.27	0.999985
0.01	0	0.1	0.29	0.999983
0.01	0	0.1	0.31	0.999981
0.01	0	0.1	0.33	0.99998
0.01	0	0.1	0.35	0.999978
0.01	0	0.1	0.37	0.999976
0.01	0	0.1	0.39	0.999975
0.01	0	0.1	0.41	0.999973
0.01	0	0.1	0.43	0.999971
0.01	0	0.1	0.45	0.999969
0.01	0	0.1	0.47	0.999967
0.01	0	0.1	0.49	0.999966
0.01	0	0.1	0.51	0.999964
0.01	0	0.1	0.53	0.999962
0.01	0	0.1	0.55	0.99996
0.01	0	0.1	0.57	0.999959
0.01	0	0.1	0.59	0.999957
0.01	0	0.1	0.61	0.999955
0.01	0	0.1	0.63	0.999954
0.01	0	0.1	0.65	0.999953
0.01	0	0.1	0.67	0.999951
0.01	0	0.1	0.69	0.99995
0.01	0	0.1	0.71	0.999949
0.01	0	0.1	0.73	0.999948
0.01	0	0.1	0.75	0.999948
0.01	0	0.1	0.77	0.999947
0.01	0	0.1	0.79	0.999947
0.01	0	0.1	0.81	0.999946
0.01	0	0.1	0.83	0.999946
0.01	0	0.1	0.85	0.999947
0.01	0	0.1	0.87	0.999947
0.01	0	0.1	0.89	0.999948
0.01	0	0.1	0.91	0.999949
0.01	0	0.1	0.93	0.99995
0.01	0	0.1	0.95	0.999951
0.01	0	0.1	0.97	0.999953
0.01	0	0.1	0.99	0.999955
0.01	0	0.25	0	1
0.01	0	0.25	0.02	1
0.01	0	0.25	0.04	0.999999
0.01	0	0.25	0.06	0.999998
0.01	0	0.25	0.08	0.999997
0.01	0	0.25	0.1	0.999995
0.01	0	0.25	0.12	0.999994
0.01	0	0.25	0.14	0.999993
0.01	0	0.25	0.16	0.999992
0.01	0	0.25	0.18	0.999991
0.01	0	0.25	0.2	0.999989
0.01	0	0.25	0.22	0.999988
0.01	0	0.25	0.24	0.999987
0.01	0	0.25	0.26	0.999985
0.01	0	0.25	0.28	0.999984
0.01	0	0.25	0.3	0.999982
0.01	0	0.25	0.32	0.999981
0.01	0	0.25	0.34	0.999979
0.01	0	0.25	0.36	0.999977
0.01	0	0.25	0.38	0.999975
0.01	0	0.25	0.4	0.999974
0.01	0	0.25	0.42	0.999972
0.01	0	0.25	0.44	0.99997
0.01	0	0.25	0.46	0.999968
0.01	0	0.25	0.48	0.999966
0.01	0	0.25	0.5	0.999965
0.01	0	0.25	0.52	0.999963
0.01	0	0.25	0.54	0.999961
0.01	0	0.25	0.56	0.999959
0.01	0	0.25	0.58	0.999958
0.01	0	0.25	0.6	0.999956
0.01	0	0.25	0.62	0.999955
0.01	0	0.25	0.64	0.999953
0.01	0	0.25	0.66	0.999952
0.01	0	0.25	0.68	0.999951
0.01	0	0.25	0.7	0.99995
0.01	0	0.25	0.72	0.999949
0.01	0	0.25	0.74	0.999948
0.01	0	0.25	0.76	0.999947
0.01	0	0.25	0.78	0.999947
0.01	0	0.25	0.8	0.999946
0.01	0	0.25	0.82	0.999946
0.01	0	0.25	0.84	0.999946
0.01	0	0.25	0.86	0.999947
0.01	0	0.25	0.88	0.999947
0.01	0	0.25	0.9	0.999948
0.01	0	0.25	0.92	0.999949
0.01	0	0.25	0.94	0.99995
0.01	0	0.25	0.96	0.999952
0.01	0	0.25	0.98	0.999954
0.01	0	0.25	1	0.999956
0.01	0	0.5	0.01	1
0.01	0	0.5	0.03	0.999999
0.01	0	0.5	0.05	0.999998
0.01	0	0.5	0.07	0.999997
0.01	0	0.5	0.09	0.999996
0.01	0	0.5	0.11	0.999995
0.01	0	0.5	0.13	0.999994
0.01	0	0.5	0.15	0.999992
0.01	0	0.5	0.17	0.999991
0.01	0	0.5	0.19	0.99999
0.01	0	0.5	0.21	0.999989
0.01	0	0.5	0.23	0.999987
0.01	0	0.5	0.25	0.999986
0.01	0	0.5	0.27	0.999985
0.01	0	0.5	0.29	0.999983
0.01	0	0.5	0.31	0.999981
0.01	0	0.5	0.33	0.99998
0.01	0	0.5	0.35	0.999978
0.01	0	0.5	0.37	0.999976
0.01	0	0.5	0.39	0.999975
0.01	0	0.5	0.41	0.999973
0.01	0	0.5	0.43	0.999971
0.01	0	0.5	0.45	0.999969
0.01	0	0.5	0.47	0.999967
0.01	0	0.5	0.49	0.999966
0.01	0	0.5	0.51	0.999964
0.01	0	0.5	0.53	0.999962
0.01	0	0.5	0.55	0.99996
0.01	0	0.5	0.57	0.999959
0.01	0	0.5	0.59	0.999957
0.01	0	0.5	0.61	0.999955
0.01	0	0.5	0.63	0.999954
0.01	0	0.5	0.65	0.999953
0.01	0	0.5	0.67	0.999951
0.01	0	0.5	0.69	0.99995
0.01	0	0.5	0.71	0.999949
0.01	0	0.5	0.73	0.999948
0.01	0	0.5	0.75	0.999948
0.01	0	0.5	0.77	0.999947
0.01	0	0.5	0.79	0.999947
0.01	0	0.5	0.81	0.999946
0.01	0	0.5	0.83	0.999946
0.01	0	0.5	0.85	0.999947
0.01	0	0.5	0.87	0.999947
0.01	0	0.5	0.89	0.999948
0.01	0	0.5	0.91	0.999949
0.01	0	0.5	0.93	0.99995
0.01	0	0.5	0.95	0.999951
0.01	0	0.5	0.97	0.999953
0.01	0	0.5	0.99	0.999955
0.01	0	0.75	0	1
0.01	0	0.75	0.02	1
0.01	0	0.75	0.04	0.999999
0.01	0	0.75	0.06	0.999998
0.01	0	0.75	0.08	0.999997
0.01	0	0.75	0.1	0.999995
0.01	0	0.75	0.12	0.999994
0.01	0	0.75	0.14	0.999993
0.01	0	0.75	0.16	0.999992
0.01	0	0.75	0.18	0.999991
0.01	0	0.75	0.2	0.999989
0.01	0	0.75	0.22	0.999988
0.01	0	0.75	0.24	0.999987
0.01	0	0.75	0.26	0.999985
0.01	0	0.75	0.28	0.999984
0.01	0	0.75	0.3	0.999982
0.01	0	0.75	0.32	0.999981
0.01	0	0.75	0.34	0.999979
0.01	0	0.75	0.36	0.999977
0.01	0	0.75	0.38	0.999975
0.01	0	0.75	0.4	0.999974
0.01	0	0.75	0.42	0.999972
0.01	0	0.75	0.44	0.99997
0.01	0	0.75	0.46	0.999968
0.01	0	0.75	0.48	0.999966
0.01	0	0.75	0.5	0.999965
0.01	0	0.75	0.52	0.999963
0.01	0	0.75	0.54	0.999961
0.01	0	0.75	0.56	0.999959
0.01	0	0.75	0.58	0.999958
0.01	0	0.75	0.6	0.999956
0.01	0	0.75	0.62	0.999955
0.01	0	0.75	0.64	0.999953
0.01	0	0.75	0.66	0.999952
0.01	0	0.75	0.68	0.999951
0.01	0	0.75	0.7	0.99995
0.01	0	0.75	0.72	0.999949
0.01	0	0.75	0.74	0.999948
0.01	0	0.75	0.76	0.999947
0.01	0	0.75	0.78	0.999947
0.01	0	0.75	0.8	0.999946
0.01	0	0.75	0.82	0.999946
0.01	0	0.75	0.84	0.999946
0.01	0	0.75	0.86	0.999947
0.01	0	0.75	0.88	0.999947
0.01	0	0.75	0.9	0.999948
0.01	0	0.75	0.92	0.999949
0.01	0	0.75	0.94	0.99995
0.01	0	0.75	0.96	0.999952
0.01	0	0.75	0.98	0.999954
0.01	0	0.75	1	0.999956
0.01	0	1	0.01	1
0.01	0	1	0.03	0.999999
0.01	0	1	0.05	0.999998
0.01	0	1	0.07	0.999997
0.01	0	1	0.09	0.999996
0.01	0	1	0.11	0.999995
0.01	0	1	0.13	0.999994
0.01	0	1	0.15	0.999992
0.01	0	1	0.17	0.999991
0.01	0	1	0.19	0.99999
0.01	0	1	0.21	0.999989
0.01	0	1	0.23	0.999987
0.01	0	1	0.25	0.999986
0.01	0	1	0.27	0.999985
0.01	0	1	0.29	0.999983
0.01	0	1	0.31	0.999981
0.01	0	1	0.33	0.99998
0.01	0	1	0.35	0.999978
0.01	0	1	0.37	0.999976
0.01	0	1	0.39	0.999975
0.01	0	1	0.41	0.999973
0.01	0	1	0.43	0.999971
0.01	0	1	0.45	0.999969
0.01	0	1	0.47	0.999967
0.01	0	1	0.49	0.999966
0.01	0	1	0.51	0.999964
0.01	0	1	0.53	0.999962
0.01	0	1	0.55	0.99996
0.01	0	1	0.57	0.999959
0.01	0	1	0.59	0.999957
0.01	0	1	0.61	0.999955
0.01	0	1	0.63	0.999954
0.01	0	1	0.65	0.999953
0.01	0	1	0.67	0.999951
0.01	0	1	0.69	0.99995
0.01	0	1	0.71	0.999949
0.01	0	1	0.73	0.999948
0.01	0	1	0.75	0.999948
0.01	0	1	0.77	0.999947
0.01	0	1	0.79	0.999947
0.01	0	1	0.81	0.999946
0.01	0	1	0.83	0.999946
0.01	0	1	0.85	0.999947
0.01	0	1	0.87	0.999947
0.01	0	1	0.89	0.999948
0.01	0	1	0.91	0.999949
0.01	0	1	0.93	0.99995
0.01	0	1	0.95	0.999951
0.01	0	1	0.97	0.999953
0.01	0	1	0.99	0.999955
0.05	0	0.05	0	1
0.05	0	0.05	0.02	0.999998
0.05	0	0.05	0.04	0.999994
0.05	0	0.05	0.06	0.999989
0.05	0	0.05	0.08	0.999983
0.05	0	0.05	0.1	0.999977
0.05	0	0.05	0.12	0.999971
0.05	0	0.05	0.14	0.999965
0.05	0	0.05	0.16	0.999959
0.05	0	0.05	0.18	0.999953
0.05	0	0.05	0.2	0.999947
0.05	0	0.05	0.22	0.99994
0.05	0	0.05	0.24	0.999933
0.05	0	0.05	0.26	0.999926
0.05	0	0.05	0.28	0.999918
0.05	0	0.05	0.3	0.99991
0.05	0	0.05	0.32	0.999902
0.05	0	0.05	0.34	0.999894
0.05	0	0.05	0.36	0.999885
0.05	0	0.05	0.38	0.999876
0.05	0	0.05	0.4	0.999867
0.05	0	0.05	0.42	0.999858
0.05	0	0.05	0.44	0.999849
0.05	0	0.05	0.46	0.99984
0.05	0	0.05	0.48	0.999831
0.05	0	0.05	0.5	0.999821
0.05	0	0.05	0.52	0.999812
0.05	0	0.05	0.54	0.999804
0.05	0	0.05	0.56	0.999795
0.05	0	0.05	0.58	0.999787
0.05	0	0.05	0.6	0.999779
0.05	0	0.05	0.62	0.999771
0.05	0	0.05	0.64	0.999764
0.05	0	0.05	0.66	0.999757
0.05	0	0.05	0.68	0.999751
0.05	0	0.05	0.7	0.999745
0.05	0	0.05	0.72	0.99974
0.05	0	0.05	0.74	0.999736
0.05	0	0.05	0.76	0.999733
0.05	0	0.05	0.78	0.99973
0.05	0	0.05	0.8	0.999729
0.05	0	0.05	0.82	0.999728
0.05	0	0.05	0.84	0.999729
0.05	0	0.05	0.86	0.99973
0.05	0	0.05	0.88	0.999733
0.05	0	0.05	0.9	0.999736
0.05	0	0.05	0.92	0.999742
0.05	0	0.05	0.94	0.999748
0.05	0	0.05	0.96	0.999756
0.05	0	0.05	0.98	0.999765
0.05	0	0.05	1	0.999776
0.05	0	0.1	0.01	1
0.05	0	0.1	0.03	0.999997
0.05	0	0.1	0.05	0.999992
0.05	0	0.1	0.07	0.999986
0.05	0	0.1	0.09	0.99998
0.05	0	0.1	0.11	0.999974
0.05	0	0.1	0.13	0.999968
0.05	0	0.1	0.15	0.999962
0.05	0	0.1	0.17	0.999956
0.05	0	0.1	0.19	0.99995
0.05	0	0.1	0.21	0.999943
0.05	0	0.1	0.23	0.999937
0.05	0	0.1	0.25	0.99993
0.05	0	0.1	0.27	0.999922
0.05	0	0.1	0.29	0.999914
0.05	0	0.1	0.31	0.999906
0.05	0	0.1	0.33	0.999898
0.05	0	0.1	0.35	0.999889
0.05	0	0.1	0.37	0.999881
0.05	0	0.1	0.39	0.999872
0.05	0	0.1	0.41	0.999863
0.05	0	0.1	0.43	0.999854
0.05	0	0.1	0.45	0.999844
0.05	0	0.1	0.47	0.999835
0.05	0	0.1	0.49	0.999826
0.05	0	0.1	0.51	0.999817
0.05	0	0.1	0.53	0.999808
0.05	0	0.1	0.55	0.999799
0.05	0	0.1	0.57	0.999791
0.05	0	0.1	0.59	0.999783
0.05	0	0.1	0.61	0.999775
0.05	0	0.1	0.63	0.999767
0.05	0	0.1	0.65	0.99976
0.05	0	0.1	0.67	0.999754
0.05	0	0.1	0.69	0.999748
0.05	0	0.1	0.71	0.999743
0.05	0	0.1	0.73	0.999738
0.05	0	0.1	0.75	0.999735
0.05	0	0.1	0.77	0.999732
0.05	0	0.1	0.79	0.99973
0.05	0	0.1	0.81	0.999728
0.05	0	0.1	0.83	0.999728
0.05	0	0.1	0.85	0.999729
0.05	0	0.1	0.87	0.999731
0.05	0	0.1	0.89	0.999734
0.05	0	0.1	0.91	0.999739
0.05	0	0.1	0.93	0.999745
0.05	0	0.1	0.95	0.999752
0.05	0	0.1	0.97	0.99976
0.05	0	0.1	0.99	0.99977
0.05	0	0.25	0	1
0.05	0	0.25	0.02	0.999998
0.05	0	0.25	0.04	0.999994
0.05	0	0.25	0.06	0.999989
0.05	0	0.25	0.08	0.999983
0.05	0	0.25	0.1	0.999977
0.05	0	0.25	0.12	0.999971
0.05	0	0.25	0.14	0.999965
0.05	0	0.25	0.16	0.999959
0.05	0	0.25	0.18	0.999953
0.05	0	0.25	0.2	0.999947
0.05	0	0.25	0.22	0.99994
0.05	0	0.25	0.24	0.999933
0.05	0	0.25	0.26	0.999926
0.05	0	0.25	0.28	0.999918
0.05	0	0.25	0.3	0.99991
0.05	0	0.25	0.32	0.999902
0.05	0	0.25	0.34	0.999894
0.05	0	0.25	0.36	0.999885
0.05	0	0.25	0.38	0.999876
0.05	0	0.25	0.4	0.999867
0.05	0	0.25	0.42	0.999858
0.05	0	0.25	0.44	0.999849
0.05	0	0.25	0.46	0.99984
0.05	0	0.25	0.48	0.999831
0.05	0	0.25	0.5	0.999821
0.05	0	0.25	0.52	0.999812
0.05	0	0.25	0.54	0.999804
0.05	0	0.25	0.56	0.999795
0.05	0	0.25	0.58	0.999787
0.05	0	0.25	0.6	0.999779
0.05	0	0.25	0.62	0.999771
0.05	0	0.25	0.64	0.999764
0.05	0	0.25	0.66	0.999757
0.05	0	0.25	0.68	0.999751
0.05	0	0.25	0.7	0.999745
0.05	0	0.25	0.72	0.99974
0.05	0	0.25	0.74	0.999736
0.05	0	0.25	0.76	0.999733
0.05	0	0.25	0.78	0.99973
0.05	0	0.25	0.8	0.999729
0.05	0	0.25	0.82	0.999728
0.05	0	0.25	0.84	0.999729
0.05	0	0.25	0.86	0.99973
0.05	0	0.25	0.88	0.999733
0.05	0	0.25	0.9	0.999736
0.05	0	0.25	0.92	0.999742
0.05	0	0.25	0.94	0.999748
0.05	0	0.25	0.96	0.999756
0.05	0	0.25	0.98	0.999765
0.05	0	0.25	1	0.999776
0.05	0	0.5	0.01	1
0.05	0	0.5	0.03	0.999997
0.05	0	0.5	0.05	0.999992
0.05	0	0.5	0.07	0.999986
0.05	0	0.5	0.09	0.99998
0.05	0	0.5	0.11	0.999974
0.05	0	0.5	0.13	0.999968
0.05	0	0.5	0.15	0.999962
0.05	0	0.5	0.17	0.999956
0.05	0	0.5	0.19	0.99995
0.05	0	0.5	0.21	0.999943
0.05	0	0.5	0.23	0.999937
0.05	0	0.5	0.25	0.99993
0.05	0	0.5	0.27	0.999922
0.05	0	0.5	0.29	0.999914
0.05	0	0.5	0.31	0.999906
0.05	0	0.5	0.33	0.999898
0.05	0	0.5	0.35	0.999889
0.05	0	0.5	0.37	0.999881
0.05	0	0.5	0.39	0.999872
0.05	0	0.5	0.41	0.999863
0.05	0	0.5	0.43	0.999854
0.05	0	0.5	0.45	0.999844
0.05	0	0.5	0.47	0.999835
0.05	0	0.5	0.49	0.999826
0.05	0	0.5	0.51	0.999817
0.05	0	0.5	0.53	0.999808
0.05	0	0.5	0.55	0.999799
0.05	0	0.5	0.57	0.999791
0.05	0	0.5	0.59	0.999783
0.05	0	0.5	0.61	0.999775
0.05	0	0.5	0.63	0.999767
0.05	0	0.5	0.65	0.99976
0.05	0	0.5	0.67	0.999754
0.05	0	0.5	0.69	0.999748
0.05	0	0.5	0.71	0.999743
0.05	0	0.5	0.73	0.999738
0.05	0	0.5	0.75	0.999735
0.05	0	0.5	0.77	0.999732
0.05	0	0.5	0.79	0.99973
0.05	0	0.5	0.81	0.999728
0.05	0	0.5	0.83	0.999728
0.05	0	0.5	0.85	0.999729
0.05	0	0.5	0.87	0.999731
0.05	0	0.5	0.89	0.999734
0.05	0	0.5	0.91	0.999739
0.05	0	0.5	0.93	0.999745
0.05	0	0.5	0.95	0.999752
0.05	0	0.5	0.97	0.99976
0.05	0	0.5	0.99	0.99977
0.05	0	0.75	0	1
0.05	0	0.75	0.02	0.999998
0.05	0	0.75	0.04	0.999994
0.05	0	0.75	0.06	0.999989
0.05	0	0.75	0.08	0.999983
0.05	0	0.75	0.1	0.999977
0.05	0	0.75	0.12	0.999971
0.05	0	0.75	0.14	0.999965
0.05	0	0.75	0.16	0.999959
0.05	0	0.75	0.18	0.999953
0.05	0	0.75	0.2	0.999947
0.05	0	0.75	0.22	0.99994
0.05	0	0.75	0.24	0.999933
0.05	0	0.75	0.26	0.999926
0.05	0	0.75	0.28	0.999918
0.05	0	0.75	0.3	0.99991
0.05	0	0.75	0.32	0.999902
0.05	0	0.75	0.34	0.999894
0.05	0	0.75	0.36	0.999885
0.05	0	0.75	0.38	0.999876
0.05	0	0.75	0.4	0.999867
0.05	0	0.75	0.42	0.999858
0.05	0	0.75	0.44	0.999849
0.05	0	0.75	0.46	0.99984
0.05	0	0.75	0.48	0.999831
0.05	0	0.75	0.5	0.999821
0.05	0	0.75	0.52	0.999812
0.05	0	0.75	0.54	0.999804
0.05	0	0.75	0.56	0.999795
0.05	0	0.75	0.58	0.999787
0.05	0	0.75	0.6	0.999779
0.05	0	0.75	0.62	0.999771
0.05	0	0.75	0.64	0.999764
0.05	0	0.75	0.66	0.999757
0.05	0	0.75	0.68	0.999751
0.05	0	0.75	0.7	0.999745
0.05	0	0.75	0.72	0.99974
0.05	0	0.75	0.74	0.999736
0.05	0	0.75	0.76	0.999733
0.05	0	0.75	0.78	0.99973
0.05	0	0.75	0.8	0.999729
0.05	0	0.75	0.82	0.999728
0.05	0	0.75	0.84	0.999729
0.05	0	0.75	0.86	0.99973
0.05	0	0.75	0.88	0.999733
0.05	0	0.75	0.9	0.999736
0.05	0	0.75	0.92	0.999742
0.05	0	0.75	0.94	0.999748
0.05	0	0.75	0.96	0.999756
0.05	0	0.75	0.98	0.999765
0.05	0	0.75	1	0.999776
0.05	0	1	0.01	1
0.05	0	1	0.03	0.999997
0.05	0	1	0.05	0.999992
0.05	0	1	0.07	0.999986
0.05	0	1	0.09	0.99998
0.05	0	1	0.11	0.999974
0.05	0	1	0.13	0.999968
0.05	0	1	0.15	0.999962
0.05	0	1	0.17	0.999956
0.05	0	1	0.19	0.99995
0.05	0	1	0.21	0.999943
0.05	0	1	0.23	0.999937
0.05	0	1	0.25	0.99993
0.05	0	1	0.27	0.999922
0.05	0	1	0.29	0.999914
0.05	0	1	0.31	0.999906
0.05	0	1	0.33	0.999898
0.05	0	1	0.35	0.999889
0.05	0	1	0.37	0.999881
0.05	0	1	0.39	0.999872
0.05	0	1	0.41	0.999863
0.05	0	1	0.43	0.999854
0.05	0	1	0.45	0.999844
0.05	0	1	0.47	0.999835
0.05	0	1	0.49	0.999826
0.05	0	1	0.51	0.999817
0.05	0	1	0.53	0.999808
0.05	0	1	0.55	0.999799
0.05	0	1	0.57	0.999791
0.05	0	1	0.59	0.999783
0.05	0	1	0.61	0.999775
0.05	0	1	0.63	0.999767
0.05	0	1	0.65	0.99976
0.05	0	1	0.67	0.999754
0.05	0	1	0.69	0.999748
0.05	0	1	0.71	0.999743
0.05	0	1	0.73	0.999738
0.05	0	1	0.75	0.999735
0.05	0	1	0.77	0.999732
0.05	0	1	0.79	0.99973
0.05	0	1	0.81	0.999728
0.05	0	1	0.83	0.999728
0.05	0	1	0.85	0.999729
0.05	0	1	0.87	0.999731
0.05	0	1	0.89	0.999734
0.05	0	1	0.91	0.999739
0.05	0	1	0.93	0.999745
0.05	0	1	0.95	0.999752
0.05	0	1	0.97	0.99976
0.05	0	1	0.99	0.99977
0.1	0	0.05	0	1
0.1	0	0.05	0.02	0.999997
0.1	0	0.05	0.04	0.999989
0.1	0	0.05	0.06	0.999978
0.1	0	0.05	0.08	0.999966
0.1	0	0.05	0.1	0.999954
0.1	0	0.05	0.12	0.999942
0.1	0	0.05	0.14	0.99993
0.1	0	0.05	0.16	0.999918
0.1	0	0.05	0.18	0.999906
0.1	0	0.05	0.2	0.999893
0.1	0	0.05	0.22	0.999879
0.1	0	0.05	0.24	0.999865
0.1	0	0.05	0.26	0.99985
0.1	0	0.05	0.28	0.999835
0.1	0	0.05	0.3	0.999819
0.1	0	0.05	0.32	0.999802
0.1	0	0.05	0.34	0.999785
0.1	0	0.05	0.36	0.999767
0.1	0	0.05	0.38	0.999749
0.1	0	0.05	0.4	0.999731
0.1	0	0.05	0.42	0.999713
0.1	0	0.05	0.44	0.999694
0.1	0	0.05	0.46	0.999675
0.1	0	0.05	0.48	0.999657
0.1	0	0.05	0.5	0.999638
0.1	0	0.05	0.52	0.99962
0.1	0	0.05	0.54	0.999602
0.1	0	0.05	0.56	0.999584
0.1	0	0.05	0.58	0.999567
0.1	0	0.05	0.6	0.999551
0.1	0	0.05	0.62	0.999536
0.1	0	0.05	0.64	0.999521
0.1	0	0.05	0.66	0.999507
0.1	0	0.05	0.68	0.999495
0.1	0	0.05	0.7	0.999483
0.1	0	0.05	0.72	0.999473
0.1	0	0.05	0.74	0.999464
0.1	0	0.05	0.76	0.999457
0.1	0	0.05	0.78	0.999452
0.1	0	0.05	0.8	0.999448
0.1	0	0.05	0.82	0.999447
0.1	0	0.05	0.84	0.999447
0.1	0	0.05	0.86	0.99945
0.1	0	0.05	0.88	0.999454
0.1	0	0.05	0.9	0.999462
0.1	0	0.05	0.92	0.999471
0.1	0	0.05	0.94	0.999484
0.1	0	0.05	0.96	0.999499
0.1	0	0.05	0.98	0.999517
0.1	0	0.05	1	0.999538
0.1	0	0.1	0.01	0.999999
0.1	0	0.1	0.03	0.999993
0.1	0	0.1	0.05	0.999984
0.1	0	0.1	0.07	0.999972
0.1	0	0.1	0.09	0.99996
0.1	0	0.1	0.11	0.999948
0.1	0	0.1	0.13	0.999936
0.1	0	0.1	0.15	0.999924
0.1	0	0.1	0.17	0.999912
0.1	0	0.1	0.19	0.999899
0.1	0	0.1	0.21	0.999886
0.1	0	0.1	0.23	0.999872
0.1	0	0.1	0.25	0.999857
0.1	0	0.1	0.27	0.999842
0.1	0	0.1	0.29	0.999827
0.1	0	0.1	0.31	0.99981
0.1	0	0.1	0.33	0.999793
0.1	0	0.1	0.35	0.999776
0.1	0	0.1	0.37	0.999758
0.1	0	0.1	0.39	0.99974
0.1	0	0.1	0.41	0.999722
0.1	0	0.1	0.43	0.999703
0.1	0	0.1	0.45	0.999685
0.1	0	0.1	0.47	0.999666
0.1	0	0.1	0.49	0.999647
0.1	0	0.1	0.51	0.999629
0.1	0	0.1	0.53	0.999611
0.1	0	0.1	0.55	0.999593
0.1	0	0.1	0.57	0.999576
0.1	0	0.1	0.59	0.999559
0.1	0	0.1	0.61	0.999543
0.1	0	0.1	0.63	0.999528
0.1	0	0.1	0.65	0.999514
0.1	0	0.1	0.67	0.999501
0.1	0	0.1	0.69	0.999489
0.1	0	0.1	0.71	0.999478
0.1	0	0.1	0.73	0.999469
0.1	0	0.1	0.75	0.999461
0.1	0	0.1	0.77	0.999454
0.1	0	0.1	0.79	0.99945
0.1	0	0.1	0.81	0.999447
0.1	0	0.1	0.83	0.999447
0.1	0	0.1	0.85	0.999448
0.1	0	0.1	0.87	0.999452
0.1	0	0.1	0.89	0.999458
0.1	0	0.1	0.91	0.999466
0.1	0	0.1	0.93	0.999477
0.1	0	0.1	0.95	0.999491
0.1	0	0.1	0.97	0.999507
0.1	0	0.1	0.99	0.999527
0.1	0	0.25	0	1
0.1	0	0.25	0.02	0.999997
0.1	0	0.25	0.04	0.999989
0.1	0	0.25	0.06	0.999978
0.1	0	0.25	0.08	0.999966
0.1	0	0.25	0.1	0.999954
0.1	0	0.25	0.12	0.999942
0.1	0	0.25	0.14	0.99993
0.1	0	0.25	0.16	0.999918
0.1	0	0.25	0.18	0.999906
0.1	0	0.25	0.2	0.999893
0.1	0	0.25	0.22	0.999879
0.1	0	0.25	0.24	0.999865
0.1	0	0.25	0.26	0.99985
0.1	0	0.25	0.28	0.999835
0.1	0	0.25	0.3	0.999819
0.1	0	0.25	0.32	0.999802
0.1	0	0.25	0.34	0.999785
0.1	0	0.25	0.36	0.999767
0.1	0	0.25	0.38	0.999749
0.1	0	0.25	0.4	0.999731
0.1	0	0.25	0.42	0.999713
0.1	0	0.25	0.44	0.999694
0.1	0	0.25	0.46	0.999675
0.1	0	0.25	0.48	0.999657
0.1	0	0.25	0.5	0.999638
0.1	0	0.25	0.52	0.99962
0.1	0	0.25	0.54	0.999602
0.1	0	0.25	0.56	0.999584
0.1	0	0.25	0.58	0.999567
0.1	0	0.25	0.6	0.999551
0.1	0	0.25	0.62	0.999536
0.1	0	0.25	0.64	0.999521
0.1	0	0.25	0.66	0.999507
0.1	0	0.25	0.68	0.999495
0.1	0	0.25	0.7	0.999483
0.1	0	0.25	0.72	0.999473
0.1	0	0.25	0.74	0.999464
0.1	0	0.25	0.76	0.999457
0.1	0	0.25	0.78	0.999452
0.1	0	0.25	0.8	0.999448
0.1	0	0.25	0.82	0.999447
0.1	0	0.25	0.84	0.999447
0.1	0	0.25	0.86	0.99945
0.1	0	0.25	0.88	0.999454
0.1	0	0.25	0.9	0.999462
0.1	0	0.25	0.92	0.999471
0.1	0	0.25	0.94	0.999484
0.1	0	0.25	0.96	0.999499
0.1	0	0.25	0.98	0.999517
0.1	0	0.25	1	0.999538
0.1	0	0.5	0.01	0.999999
0.1	0	0.5	0.03	0.999993
0.1	0	0.5	0.05	0.999984
0.1	0	0.5	0.07	0.999972
0.1	0	0.5	0.09	0.99996
0.1	0	0.5	0.11	0.999948
0.1	0	0.5	0.13	0.999936
0.1	0	0.5	0.15	0.999924
0.1	0	0.5	0.17	0.999912
0.1	0	0.5	0.19	0.999899
0.1	0	0.5	0.21	0.999886
0.1	0	0.5	0.23	0.999872
0.1	0	0.5	0.25	0.999857
0.1	0	0.5	0.27	0.999842
0.1	0	0.5	0.29	0.999827
0.1	0	0.5	0.31	0.99981
0.1	0	0.5	0.33	0.999793
0.1	0	0.5	0.35	0.999776
0.1	0	0.5	0.37	0.999758
0.1	0	0.5	0.39	0.99974
0.1	0	0.5	0.41	0.999722
0.1	0	0.5	0.43	0.999703
0.1	0	0.5	0.45	0.999685
0.1	0	0.5	0.47	0.999666
0.1	0	0.5	0.49	0.999647
0.1	0	0.5	0.51	0.999629
0.1	0	0.5	0.53	0.999611
0.1	0	0.5	0.55	0.999593
0.1	0	0.5	0.57	0.999576
0.1	0	0.5	0.59	0.999559
0.1	0	0.5	0.61	0.999543
0.1	0	0.5	0.63	0.999528
0.1	0	0.5	0.65	0.999514
0.1	0	0.5	0.67	0.999501
0.1	0	0.5	0.69	0.999489
0.1	0	0.5	0.71	0.999478
0.1	0	0.5	0.73	0.999469
0.1	0	0.5	0.75	0.999461
0.1	0	0.5	0.77	0.999454
0.1	0	0.5	0.79	0.99945
0.1	0	0.5	0.81	0.999447
0.1	0	0.5	0.83	0.999447
0.1	0	0.5	0.85	0.999448
0.1	0	0.5	0.87	0.999452
0.1	0	0.5	0.89	0.999458
0.1	0	0.5	0.91	0.999466
0.1	0	0.5	0.93	0.999477
0.1	0	0.5	0.95	0.999491
0.1	0	0.5	0.97	0.999507
0.1	0	0.5	0.99	0.999527
0.1	0	0.75	0	1
0.1	0	0.75	0.02	0.999997
0.1	0	0.75	0.04	0.999989
0.1	0	0.75	0.06	0.999978
0.1	0	0.75	0.08	0.999966
0.1	0	0.75	0.1	0.999954
0.1	0	0.75	0.12	0.999942
0.1	0	0.75	0.14	0.99993
0.1	0	0.75	0.16	0.999918
0.1	0	0.75	0.18	0.999906
0.1	0	0.75	0.2	0.999893
0.1	0	0.75	0.22	0.999879
0.1	0	0.75	0.24	0.999865
0.1	0	0.75	0.26	0.99985
0.1	0	0.75	0.28	0.999835
0.1	0	0.75	0.3	0.999819
0.1	0	0.75	0.32	0.999802
0.1	0	0.75	0.34	0.999785
0.1	0	0.75	0.36	0.999767
0.1	0	0.75	0.38	0.999749
0.1	0	0.75	0.4	0.999731
0.1	0	0.75	0.42	0.999713
0.1	0	0.75	0.44	0.999694
0.1	0	0.75	0.46	0.999675
0.1	0	0.75	0.48	0.999657
0.1	0	0.75	0.5	0.999638
0.1	0	0.75	0.52	0.99962
0.1	0	0.75	0.54	0.999602
0.1	0	0.75	0.56	0.999584
0.1	0	0.75	0.58	0.999567
0.1	0	0.75	0.6	0.999551
0.1	0	0.75	0.62	0.999536
0.1	0	0.75	0.64	0.999521
0.1	0	0.75	0.66	0.999507
0.1	0	0.75	0.68	0.999495
0.1	0	0.75	0.7	0.999483
0.1	0	0.75	0.72	0.999473
0.1	0	0.75	0.74	0.999464
0.1	0	0.75	0.76	0.999457
0.1	0	0.75	0.78	0.999452
0.1	0	0.75	0.8	0.999448
0.1	0	0.75	0.82	0.999447
0.1	0	0.75	0.84	0.999447
0.1	0	0.75	0.86	0.99945
0.1	0	0.75	0.88	0.999454
0.1	0	0.75	0.9	0.999462
0.1	0	0.75	0.92	0.999471
0.1	0	0.75	0.94	0.999484
0.1	0	0.75	0.96	0.999499
0.1	0	0.75	0.98	0.999517
0.1	0	0.75	1	0.999538
0.1	0	1	0.01	0.999999
0.1	0	1	0.03	0.999993
0.1	0	1	0.05	0.999984
0.1	0	1	0.07	0.999972
0.1	0	1	0.09	0.99996
0.1	0	1	0.11	0.999948
0.1	0	1	0.13	0.999936
0.1	0	1	0.15	0.999924
0.1	0	1	0.17	0.999912
0.1	0	1	0.19	0.999899
0.1	0	1	0.21	0.999886
0.1	0	1	0.23	0.999872
0.1	0	1	0.25	0.999857
0.1	0	1	0.27	0.999842
0.1	0	1	0.29	0.999827
0.1	0	1	0.31	0.99981
0.1	0	1	0.33	0.999793
0.1	0	1	0.35	0.999776
0.1	0	1	0.37	0.999758
0.1	0	1	0.39	0.99974
0.1	0	1	0.41	0.999722
0.1	0	1	0.43	0.999703
0.1	0	1	0.45	0.999685
0.1	0	1	0.47	0.999666
0.1	0	1	0.49	0.999647
0.1	0	1	0.51	0.999629
0.1	0	1	0.53	0.999611
0.1	0	1	0.55	0.999593
0.1	0	1	0.57	0.999576
0.1	0	1	0.59	0.999559
0.1	0	1	0.61	0.999543
0.1	0	1	0.63	0.999528
0.1	0	1	0.65	0.999514
0.1	0	1	0.67	0.999501
0.1	0	1	0.69	0.999489
0.1	0	1	0.71	0.999478
0.1	0	1	0.73	0.999469
0.1	0	1	0.75	0.999461
0.1	0	1	0.77	0.999454
0.1	0	1	0.79	0.99945
0.1	0	1	0.81	0.999447
0.1	0	1	0.83	0.999447
0.1	0	1	0.85	0.999448
0.1	0	1	0.87	0.999452
0.1	0	1	0.89	0.999458
0.1	0	1	0.91	0.999466
0.1	0	1	0.93	0.999477
0.1	0	1	0.95	0.999491
0.1	0	1	0.97	0.999507
0.1	0	1	0.99	0.999527
0.15	0	0.05	0	1
0.15	0	0.05	0.02	0.999996
0.15	0	0.05	0.04	0.999984
0.15	0	0.05	0.06	0.999968
0.15	0	0.05	0.08	0.99995
0.15	0	0.05	0.1	0.999932
0.15	0	0.05	0.12	0.999913
0.15	0	0.05	0.14	0.999895
0.15	0	0.05	0.16	0.999876
0.15	0	0.05	0.18	0.999857
0.15	0	0.05	0.2	0.999837
0.15	0	0.05	0.22	0.999817
0.15	0	0.05	0.24	0.999795
0.15	0	0.05	0.26	0.999772
0.15	0	0.05	0.28	0.999749
0.15	0	0.05	0.3	0.999724
0.15	0	0.05	0.32	0.999699
0.15	0	0.05	0.34	0.999673
0.15	0	0.05	0.36	0.999646
0.15	0	0.05	0.38	0.999619
0.15	0	0.05	0.4	0.999591
0.15	0	0.05	0.42	0.999563
0.15	0	0.05	0.44	0.999535
0.15	0	0.05	0.46	0.999506
0.15	0	0.05	0.48	0.999478
0.15	0	0.05	0.5	0.99945
0.15	0	0.05	0.52	0.999422
0.15	0	0.05	0.54	0.999394
0.15	0	0.05	0.56	0.999367
0.15	0	0.05	0.58	0.999342
0.15	0	0.05	0.6	0.999317
0.15	0	0.05	0.62	0.999293
0.15	0	0.05	0.64	0.99927
0.15	0	0.05	0.66	0.999249
0.15	0	0.05	0.68	0.99923
0.15	0	0.05	0.7	0.999212
0.15	0	0.05	0.72	0.999196
0.15	0	0.05	0.74	0.999183
0.15	0	0.05	0.76	0.999172
0.15	0	0.05	0.78	0.999163
0.15	0	0.05	0.8	0.999157
0.15	0	0.05	0.82	0.999154
0.15	0	0.05	0.84	0.999154
0.15	0	0.05	0.86	0.999157
0.15	0	0.05	0.88	0.999164
0.15	0	0.05	0.9	0.999174
0.15	0	0.05	0.92	0.999188
0.15	0	0.05	0.94	0.999206
0.15	0	0.05	0.96	0.999227
0.15	0	0.05	0.98	0.999253
0.15	0	0.05	1	0.999284
0.15	0	0.1	0.01	0.999999
0.15	0	0.1	0.03	0.99999
0.15	0	0.1	0.05	0.999976
0.15	0	0.1	0.07	0.999959
0.15	0	0.1	0.09	0.999941
0.15	0	0.1	0.11	0.999922
0.15	0	0.1	0.13	0.999904
0.15	0	0.1	0.15	0.999886
0.15	0	0.1	0.17	0.999867
0.15	0	0.1	0.19	0.999847
0.15	0	0.1	0.21	0.999827
0.15	0	0.1	0.23	0.999806
0.15	0	0.1	0.25	0.999784
0.15	0	0.1	0.27	0.999761
0.15	0	0.1	0.29	0.999737
0.15	0	0.1	0.31	0.999712
0.15	0	0.1	0.33	0.999686
0.15	0	0.1	0.35	0.99966
0.15	0	0.1	0.37	0.999633
0.15	0	0.1	0.39	0.999605
0.15	0	0.1	0.41	0.999577
0.15	0	0.1	0.43	0.999549
0.15	0	0.1	0.45	0.99952
0.15	0	0.1	0.47	0.999492
0.15	0	0.1	0.49	0.999464
0.15	0	0.1	0.51	0.999436
0.15	0	0.1	0.53	0.999408
0.15	0	0.1	0.55	0.999381
0.15	0	0.1	0.57	0.999354
0.15	0	0.1	0.59	0.999329
0.15	0	0.1	0.61	0.999305
0.15	0	0.1	0.63	0.999281
0.15	0	0.1	0.65	0.999259
0.15	0	0.1	0.67	0.999239
0.15	0	0.1	0.69	0.999221
0.15	0	0.1	0.71	0.999204
0.15	0	0.1	0.73	0.999189
0.15	0	0.1	0.75	0.999177
0.15	0	0.1	0.77	0.999167
0.15	0	0.1	0.79	0.99916
0.15	0	0.1	0.81	0.999155
0.15	0	0.1	0.83	0.999154
0.15	0	0.1	0.85	0.999155
0.15	0	0.1	0.87	0.99916
0.15	0	0.1	0.89	0.999168
0.15	0	0.1	0.91	0.99918
0.15	0	0.1	0.93	0.999196
0.15	0	0.1	0.95	0.999216
0.15	0	0.1	0.97	0.99924
0.15	0	0.1	0.99	0.999268
0.15	0	0.25	0	1
0.15	0	0.25	0.02	0.999996
0.15	0	0.25	0.04	0.999984
0.15	0	0.25	0.06	0.999968
0.15	0	0.25	0.08	0.99995
0.15	0	0.25	0.1	0.999932
0.15	0	0.25	0.12	0.999913
0.15	0	0.25	0.14	0.999895
0.15	0	0.25	0.16	0.999876
0.15	0	0.25	0.18	0.999857
0.15	0	0.25	0.2	0.999837
0.15	0	0.25	0.22	0.999817
0.15	0	0.25	0.24	0.999795
0.15	0	0.25	0.26	0.999772
0.15	0	0.25	0.28	0.999749
0.15	0	0.25	0.3	0.999724
0.15	0	0.25	0.32	0.999699
0.15	0	0.25	0.34	0.999673
0.15	0	0.25	0.36	0.999646
0.15	0	0.25	0.38	0.999619
0.15	0	0.25	0.4	0.999591
0.15	0	0.25	0.42	0.999563
0.15	0	0.25	0.44	0.999535
0.15	0	0.25	0.46	0.999506
0.15	0	0.25	0.48	0.999478
0.15	0	0.25	0.5	0.99945
0.15	0	0.25	0.52	0.999422
0.15	0	0.25	0.54	0.999394
0.15	0	0.25	0.56	0.999367
0.15	0	0.25	0.58	0.999342
0.15	0	0.25	0.6	0.999317
0.15	0	0.25	0.62	0.999293
0.15	0	0.25	0.64	0.99927
0.15	0	0.25	0.66	0.999249
0.15	0	0.25	0.68	0.99923
0.15	0	0.25	0.7	0.999212
0.15	0	0.25	0.72	0.999196
0.15	0	0.25	0.74	0.999183
0.15	0	0.25	0.76	0.999172
0.15	0	0.25	0.78	0.999163
0.15	0	0.25	0.8	0.999157
0.15	0	0.25	0.82	0.999154
0.15	0	0.25	0.84	0.999154
0.15	0	0.25	0.86	0.999157
0.15	0	0.25	0.88	0.999164
0.15	0	0.25	0.9	0.999174
0.15	0	0.25	0.92	0.999188
0.15	0	0.25	0.94	0.999206
0.15	0	0.25	0.96	0.999227
0.15	0	0.25	0.98	0.999253
0.15	0	0.25	1	0.999284
0.15	0	0.5	0.01	0.999999
0.15	0	0.5	0.03	0.99999
0.15	0	0.5	0.05	0.999976
0.15	0	0.5	0.07	0.999959
0.15	0	0.5	0.09	0.999941
0.15	0	0.5	0.11	0.999922
0.15	0	0.5	0.13	0.999904
0.15	0	0.5	0.15	0.999886
0.15	0	0.5	0.17	0.999867
0.15	0	0.5	0.19	0.999847
0.15	0	0.5	0.21	0.999827
0.15	0	0.5	0.23	0.999806
0.15	0	0.5	0.25	0.999784
0.15	0	0.5	0.27	0.999761
0.15	0	0.5	0.29	0.999737
0.15	0	0.5	0.31	0.999712
0.15	0	0.5	0.33	0.999686
0.15	0	0.5	0.35	0.99966
0.15	0	0.5	0.37	0.999633
0.15	0	0.5	0.39	0.999605
0.15	0	0.5	0.41	0.999577
0.15	0	0.5	0.43	0.999549
0.15	0	0.5	0.45	0.99952
0.15	0	0.5	0.47	0.999492
0.15	0	0.5	0.49	0.999464
0.15	0	0.5	0.51	0.999436
0.15	0	0.5	0.53	0.999408
0.15	0	0.5	0.55	0.999381
0.15	0	0.5	0.57	0.999354
0.15	0	0.5	0.59	0.999329
0.15	0	0.5	0.61	0.999305
0.15	0	0.5	0.63	0.999281
0.15	0	0.5	0.65	0.999259
0.15	0	0.5	0.67	0.999239
0.15	0	0.5	0.69	0.999221
0.15	0	0.5	0.71	0.999204
0.15	0	0.5	0.73	0.999189
0.15	0	0.5	0.75	0.999177
0.15	0	0.5	0.77	0.999167
0.15	0	0.5	0.79	0.99916
0.15	0	0.5	0.81	0.999155
0.15	0	0.5	0.83	0.999154
0.15	0	0.5	0.85	0.999155
0.15	0	0.5	0.87	0.99916
0.15	0	0.5	0.89	0.999168
0.15	0	0.5	0.91	0.99918
0.15	0	0.5	0.93	0.999196
0.15	0	0.5	0.95	0.999216
0.15	0	0.5	0.97	0.99924
0.15	0	0.5	0.99	0.999268
0.15	0	0.75	0	1
0.15	0	0.75	0.02	0.999996
0.15	0	0.75	0.04	0.999984
0.15	0	0.75	0.06	0.999968
0.15	0	0.75	0.08	0.99995
0.15	0	0.75	0.1	0.999932
0.15	0	0.75	0.12	0.999913
0.15	0	0.75	0.14	0.999895
0.15	0	0.75	0.16	0.999876
0.15	0	0.75	0.18	0.999857
0.15	0	0.75	0.2	0.999837
0.15	0	0.75	0.22	0.999817
0.15	0	0.75	0.24	0.999795
0.15	0	0.75	0.26	0.999772
0.15	0	0.75	0.28	0.999749
0.15	0	0.75	0.3	0.999724
0.15	0	0.75	0.32	0.999699
0.15	0	0.75	0.34	0.999673
0.15	0	0.75	0.36	0.999646
0.15	0	0.75	0.38	0.999619
0.15	0	0.75	0.4	0.999591
0.15	0	0.75	0.42	0.999563
0.15	0	0.75	0.44	0.999535
0.15	0	0.75	0.46	0.999506
0.15	0	0.75	0.48	0.999478
0.15	0	0.75	0.5	0.99945
0.15	0	0.75	0.52	0.999422
0.15	0	0.75	0.54	0.999394
0.15	0	0.75	0.56	0.999367
0.15	0	0.75	0.58	0.999342
0.15	0	0.75	0.6	0.999317
0.15	0	0.75	0.62	0.999293
0.15	0	0.75	0.64	0.99927
0.15	0	0.75	0.66	0.999249
0.15	0	0.75	0.68	0.99923
0.15	0	0.75	0.7	0.999212
0.15	0	0.75	0.72	0.999196
0.15	0	0.75	0.74	0.999183
0.15	0	0.75	0.76	0.999172
0.15	0	0.75	0.78	0.999163
0.15	0	0.75	0.8	0.999157
0.15	0	0.75	0.82	0.999154
0.15	0	0.75	0.84	0.999154
0.15	0	0.75	0.86	0.999157
0.15	0	0.75	0.88	0.999164
0.15	0	0.75	0.9	0.999174
0.15	0	0.75	0.92	0.999188
0.15	0	0.75	0.94	0.999206
0.15	0	0.75	0.96	0.999227
0.15	0	0.75	0.98	0.999253
0.15	0	0.75	1	0.999284
0.15	0	1	0.01	0.999999
0.15	0	1	0.03	0.99999
0.15	0	1	0.05	0.999976
0.15	0	1	0.07	0.999959
0.15	0	1	0.09	0.999941
0.15	0	1	0.11	0.999922
0.15	0	1	0.13	0.999904
0.15	0	1	0.15	0.999886
0.15	0	1	0.17	0.999867
0.15	0	1	0.19	0.999847
0.15	0	1	0.21	0.999827
0.15	0	1	0.23	0.999806
0.15	0	1	0.25	0.999784
0.15	0	1	0.27	0.999761
0.15	0	1	0.29	0.999737
0.15	0	1	0.31	0.999712
0.15	0	1	0.33	0.999686
0.15	0	1	0.35	0.99966
0.15	0	1	0.37	0.999633
0.15	0	1	0.39	0.999605
0.15	0	1	0.41	0.999577
0.15	0	1	0.43	0.999549
0.15	0	1	0.45	0.99952
0.15	0	1	0.47	0.999492
0.15	0	1	0.49	0.999464
0.15	0	1	0.51	0.999436
0.15	0	1	0.53	0.999408
0.15	0	1	0.55	0.999381
0.15	0	1	0.57	0.999354
0.15	0	1	0.59	0.999329
0.15	0	1	0.61	0.999305
0.15	0	1	0.63	0.999281
0.15	0	1	0.65	0.999259
0.15	0	1	0.67	0.999239
0.15	0	1	0.69	0.999221
0.15	0	1	0.71	0.999204
0.15	0	1	0.73	0.999189
0.15	0	1	0.75	0.999177
0.15	0	1	0.77	0.999167
0.15	0	1	0.79	0.99916
0.15	0	1	0.81	0.999155
0.15	0	1	0.83	0.999154
0.15	0	1	0.85	0.999155
0.15	0	1	0.87	0.99916
0.15	0	1	0.89	0.999168
0.15	0	1	0.91	0.99918
0.15	0	1	0.93	0.999196
0.15	0	1	0.95	0.999216
0.15	0	1	0.97	0.99924
0.15	0	1	0.99	0.999268
0.2	0	0.05	0	1
0.2	0	0.05	0.02	0.999994
0.2	0	0.05	0.04	0.999979
0.2	0	0.05	0.06	0.999958
0.2	0	0.05	0.08	0.999934
0.2	0	0.05	0.1	0.999909
0.2	0	0.05	0.12	0.999884
0.2	0	0.05	0.14	0.99986
0.2	0	0.05	0.16	0.999834
0.2	0	0.05	0.18	0.999808
0.2	0	0.05	0.2	0.999781
0.2	0	0.05	0.22	0.999753
0.2	0	0.05	0.24	0.999723
0.2	0	0.05	0.26	0.999692
0.2	0	0.05	0.28	0.99966
0.2	0	0.05	0.3	0.999627
0.2	0	0.05	0.32	0.999593
0.2	0	0.05	0.34	0.999558
0.2	0	0.05	0.36	0.999521
0.2	0	0.05	0.38	0.999484
0.2	0	0.05	0.4	0.999447
0.2	0	0.05	0.42	0.999408
0.2	0	0.05	0.44	0.99937
0.2	0	0.05	0.46	0.999331
0.2	0	0.05	0.48	0.999293
0.2	0	0.05	0.5	0.999255
0.2	0	0.05	0.52	0.999217
0.2	0	0.05	0.54	0.999179
0.2	0	0.05	0.56	0.999143
0.2	0	0.05	0.58	0.999108
0.2	0	0.05	0.6	0.999074
0.2	0	0.05	0.62	0.999041
0.2	0	0.05	0.64	0.99901
0.2	0	0.05	0.66	0.998982
0.2	0	0.05	0.68	0.998955
0.2	0	0.05	0.7	0.998931
0.2	0	0.05	0.72	0.998909
0.2	0	0.05	0.74	0.99889
0.2	0	0.05	0.76	0.998875
0.2	0	0.05	0.78	0.998862
0.2	0	0.05	0.8	0.998854
0.2	0	0.05	0.82	0.998849
0.2	0	0.05	0.84	0.998848
0.2	0	0.05	0.86	0.998851
0.2	0	0.05	0.88	0.998859
0.2	0	0.05	0.9	0.998871
0.2	0	0.05	0.92	0.998889
0.2	0	0.05	0.94	0.998911
0.2	0	0.05	0.96	0.998939
0.2	0	0.05	0.98	0.998973
0.2	0	0.05	1	0.999012
0.2	0	0.1	0.01	0.999999
0.2	0	0.1	0.03	0.999988
0.2	0	0.1	0.05	0.999969
0.2	0	0.1	0.07	0.999946
0.2	0	0.1	0.09	0.999921
0.2	0	0.1	0.11	0.999897
0.2	0	0.1	0.13	0.999872
0.2	0	0.1	0.15	0.999847
0.2	0	0.1	0.17	0.999821
0.2	0	0.1	0.19	0.999795
0.2	0	0.1	0.21	0.999767
0.2	0	0.1	0.23	0.999738
0.2	0	0.1	0.25	0.999708
0.2	0	0.1	0.27	0.999677
0.2	0	0.1	0.29	0.999644
0.2	0	0.1	0.31	0.99961
0.2	0	0.1	0.33	0.999575
0.2	0	0.1	0.35	0.99954
0.2	0	0.1	0.37	0.999503
0.2	0	0.1	0.39	0.999466
0.2	0	0.1	0.41	0.999428
0.2	0	0.1	0.43	0.999389
0.2	0	0.1	0.45	0.999351
0.2	0	0.1	0.47	0.999312
0.2	0	0.1	0.49	0.999274
0.2	0	0.1	0.51	0.999236
0.2	0	0.1	0.53	0.999198
0.2	0	0.1	0.55	0.999161
0.2	0	0.1	0.57	0.999125
0.2	0	0.1	0.59	0.999091
0.2	0	0.1	0.61	0.999057
0.2	0	0.1	0.63	0.999026
0.2	0	0.1	0.65	0.998996
0.2	0	0.1	0.67	0.998968
0.2	0	0.1	0.69	0.998943
0.2	0	0.1	0.71	0.99892
0.2	0	0.1	0.73	0.998899
0.2	0	0.1	0.75	0.998882
0.2	0	0.1	0.77	0.998868
0.2	0	0.1	0.79	0.998858
0.2	0	0.1	0.81	0.998851
0.2	0	0.1	0.83	0.998848
0.2	0	0.1	0.85	0.998849
0.2	0	0.1	0.87	0.998854
0.2	0	0.1	0.89	0.998865
0.2	0	0.1	0.91	0.998879
0.2	0	0.1	0.93	0.998899
0.2	0	0.1	0.95	0.998924
0.2	0	0.1	0.97	0.998955
0.2	0	0.1	0.99	0.998991
0.2	0	0.25	0	1
0.2	0	0.25	0.02	0.999994
0.2	0	0.25	0.04	0.999979
0.2	0	0.25	0.06	0.999958
0.2	0	0.25	0.08	0.999934
0.2	0	0.25	0.1	0.999909
0.2	0	0.25	0.12	0.999884
0.2	0	0.25	0.14	0.99986
0.2	0	0.25	0.16	0.999834
0.2	0	0.25	0.18	0.999808
0.2	0	0.25	0.2	0.999781
0.2	0	0.25	0.22	0.999753
0.2	0	0.25	0.24	0.999723
0.2	0	0.25	0.26	0.999692
0.2	0	0.25	0.28	0.99966
0.2	0	0.25	0.3	0.999627
0.2	0	0.25	0.32	0.999593
0.2	0	0.25	0.34	0.999558
0.2	0	0.25	0.36	0.999521
0.2	0	0.25	0.38	0.999484
0.2	0	0.25	0.4	0.999447
0.2	0	0.25	0.42	0.999408
0.2	0	0.25	0.44	0.99937
0.2	0	0.25	0.46	0.999331
0.2	0	0.25	0.48	0.999293
0.2	0	0.25	0.5	0.999255
0.2	0	0.25	0.52	0.999217
0.2	0	0.25	0.54	0.999179
0.2	0	0.25	0.56	0.999143
0.2	0	0.25	0.58	0.999108
0.2	0	0.25	0.6	0.999074
0.2	0	0.25	0.62	0.999041
0.2	0	0.25	0.64	0.99901
0.2	0	0.25	0.66	0.998982
0.2	0	0.25	0.68	0.998955
0.2	0	0.25	0.7	0.998931
0.2	0	0.25	0.72	0.998909
0.2	0	0.25	0.74	0.99889
0.2	0	0.25	0.76	0.998875
0.2	0	0.25	0.78	0.998862
0.2	0	0.25	0.8	0.998854
0.2	0	0.25	0.82	0.998849
0.2	0	0.25	0.84	0.998848
0.2	0	0.25	0.86	0.998851
0.2	0	0.25	0.88	0.998859
0.2	0	0.25	0.9	0.998871
0.2	0	0.25	0.92	0.998889
0.2	0	0.25	0.94	0.998911
0.2	0	0.25	0.96	0.998939
0.2	0	0.25	0.98	0.998973
0.2	0	0.25	1	0.999012
0.2	0	0.5	0.01	0.999999
0.2	0	0.5	0.03	0.999988
0.2	0	0.5	0.05	0.999969
0.2	0	0.5	0.07	0.999946
0.2	0	0.5	0.09	0.999921
0.2	0	0.5	0.11	0.999897
0.2	0	0.5	0.13	0.999872
0.2	0	0.5	0.15	0.999847
0.2	0	0.5	0.17	0.999821
0.2	0	0.5	0.19	0.999795
0.2	0	0.5	0.21	0.999767
0.2	0	0.5	0.23	0.999738
0.2	0	0.5	0.25	0.999708
0.2	0	0.5	0.27	0.999677
0.2	0	0.5	0.29	0.999644
0.2	0	0.5	0.31	0.99961
0.2	0	0.5	0.33	0.999575
0.2	0	0.5	0.35	0.99954
0.2	0	0.5	0.37	0.999503
0.2	0	0.5	0.39	0.999466
0.2	0	0.5	0.41	0.999428
0.2	0	0.5	0.43	0.999389
0.2	0	0.5	0.45	0.999351
0.2	0	0.5	0.47	0.999312
0.2	0	0.5	0.49	0.999274
0.2	0	0.5	0.51	0.999236
0.2	0	0.5	0.53	0.999198
0.2	0	0.5	0.55	0.999161
0.2	0	0.5	0.57	0.999125
0.2	0	0.5	0.59	0.999091
0.2	0	0.5	0.61	0.999057
0.2	0	0.5	0.63	0.999026
0.2	0	0.5	0.65	0.998996
0.2	0	0.5	0.67	0.998968
0.2	0	0.5	0.69	0.998943
0.2	0	0.5	0.71	0.99892
0.2	0	0.5	0.73	0.998899
0.2	0	0.5	0.75	0.998882
0.2	0	0.5	0.77	0.998868
0.2	0	0.5	0.79	0.998858
0.2	0	0.5	0.81	0.998851
0.2	0	0.5	0.83	0.998848
0.2	0	0.5	0.85	0.998849
0.2	0	0.5	0.87	0.998854
0.2	0	0.5	0.89	0.998865
0.2	0	0.5	0.91	0.998879
0.2	0	0.5	0.93	0.998899
0.2	0	0.5	0.95	0.998924
0.2	0	0.5	0.97	0.998955
0.2	0	0.5	0.99	0.998991
0.2	0	0.75	0	1
0.2	0	0.75	0.02	0.999994
0.2	0	0.75	0.04	0.999979
0.2	0	0.75	0.06	0.999958
0.2	0	0.75	0.08	0.999934
0.2	0	0.75	0.1	0.999909
0.2	0	0.75	0.12	0.999884
0.2	0	0.75	0.14	0.99986
0.2	0	0.75	0.16	0.999834
0.2	0	0.75	0.18	0.999808
0.2	0	0.75	0.2	0.999781
0.2	0	0.75	0.22	0.999753
0.2	0	0.75	0.24	0.999723
0.2	0	0.75	0.26	0.999692
0.2	0	0.75	0.28	0.99966
0.2	0	0.75	0.3	0.999627
0.2	0	0.75	0.32	0.999593
0.2	0	0.75	0.34	0.999558
0.2	0	0.75	0.36	0.999521
0.2	0	0.75	0.38	0.999484
0.2	0	0.75	0.4	0.999447
0.2	0	0.75	0.42	0.999408
0.2	0	0.75	0.44	0.99937
0.2	0	0.75	0.46	0.999331
0.2	0	0.75	0.48	0.999293
0.2	0	0.75	0.5	0.999255
0.2	0	0.75	0.52	0.999217
0.2	0	0.75	0.54	0.999179
0.2	0	0.75	0.56	0.999143
0.2	0	0.75	0.58	0.999108
0.2	0	0.75	0.6	0.999074
0.2	0	0.75	0.62	0.999041
0.2	0	0.75	0.64	0.99901
0.2	0	0.75	0.66	0.998982
0.2	0	0.75	0.68	0.998955
0.2	0	0.75	0.7	0.998931
0.2	0	0.75	0.72	0.998909
0.2	0	0.75	0.74	0.99889
0.2	0	0.75	0.76	0.998875
0.2	0	0.75	0.78	0.998862
0.2	0	0.75	0.8	0.998854
0.2	0	0.75	0.82	0.998849
0.2	0	0.75	0.84	0.998848
0.2	0	0.75	0.86	0.998851
0.2	0	0.75	0.88	0.998859
0.2	0	0.75	0.9	0.998871
0.2	0	0.75	0.92	0.998889
0.2	0	0.75	0.94	0.998911
0.2	0	0.75	0.96	0.998939
0.2	0	0.75	0.98	0.998973
0.2	0	0.75	1	0.999012
0.2	0	1	0.01	0.999999
0.2	0	1	0.03	0.999988
0.2	0	1	0.05	0.999969
0.2	0	1	0.07	0.999946
0.2	0	1	0.09	0.999921
0.2	0	1	0.11	0.999897
0.2	0	1	0.13	0.999872
0.2	0	1	0.15	0.999847
0.2	0	1	0.17	0.999821
0.2	0	1	0.19	0.999795
0.2	0	1	0.21	0.999767
0.2	0	1	0.23	0.999738
0.2	0	1	0.25	0.999708
0.2	0	1	0.27	0.999677
0.2	0	1	0.29	0.999644
0.2	0	1	0.31	0.99961
0.2	0	1	0.33	0.999575
0.2	0	1	0.35	0.99954
0.2	0	1	0.37	0.999503
0.2	0	1	0.39	0.999466
0.2	0	1	0.41	0.999428
0.2	0	1	0.43	0.999389
0.2	0	1	0.45	0.999351
0.2	0	1	0.47	0.999312
0.2	0	1	0.49	0.999274
0.2	0	1	0.51	0.999236
0.2	0	1	0.53	0.999198
0.2	0	1	0.55	0.999161
0.2	0	1	0.57	0.999125
0.2	0	1	0.59	0.999091
0.2	0	1	0.61	0.999057
0.2	0	1	0.63	0.999026
0.2	0	1	0.65	0.998996
0.2	0	1	0.67	0.998968
0.2	0	1	0.69	0.998943
0.2	0	1	0.71	0.99892
0.2	0	1	0.73	0.998899
0.2	0	1	0.75	0.998882
0.2	0	1	0.77	0.998868
0.2	0	1	0.79	0.998858
0.2	0	1	0.81	0.998851
0.2	0	1	0.83	0.998848
0.2	0	1	0.85	0.998849
0.2	0	1	0.87	0.998854
0.2	0	1	0.89	0.998865
0.2	0	1	0.91	0.998879
0.2	0	1	0.93	0.998899
0.2	0	1	0.95	0.998924
0.2	0	1	0.97	0.998955
0.2	0	1	0.99	0.998991
0.25	0	0.05	0	1
0.25	0	0.05	0.02	0.999993
0.25	0	0.05	0.04	0.999974
0.25	0	0.05	0.06	0.999948
0.25	0	0.05	0.08	0.999918
0.25	0	0.05	0.1	0.999887
0.25	0	0.05	0.12	0.999855
0.25	0	0.05	0.14	0.999824
0.25	0	0.05	0.16	0.999791
0.25	0	0.05	0.18	0.999758
0.25	0	0.05	0.2	0.999723
0.25	0	0.05	0.22	0.999687
0.25	0	0.05	0.24	0.999649
0.25	0	0.05	0.26	0.99961
0.25	0	0.05	0.28	0.999569
0.25	0	0.05	0.3	0.999527
0.25	0	0.05	0.32	0.999483
0.25	0	0.05	0.34	0.999438
0.25	0	0.05	0.36	0.999392
0.25	0	0.05	0.38	0.999345
0.25	0	0.05	0.4	0.999297
0.25	0	0.05	0.42	0.999248
0.25	0	0.05	0.44	0.999199
0.25	0	0.05	0.46	0.99915
0.25	0	0.05	0.48	0.999101
0.25	0	0.05	0.5	0.999052
0.25	0	0.05	0.52	0.999004
0.25	0	0.05	0.54	0.998956
0.25	0	0.05	0.56	0.99891
0.25	0	0.05	0.58	0.998865
0.25	0	0.05	0.6	0.998821
0.25	0	0.05	0.62	0.99878
0.25	0	0.05	0.64	0.99874
0.25	0	0.05	0.66	0.998703
0.25	0	0.05	0.68	0.998669
0.25	0	0.05	0.7	0.998638
0.25	0	0.05	0.72	0.99861
0.25	0	0.05	0.74	0.998585
0.25	0	0.05	0.76	0.998564
0.25	0	0.05	0.78	0.998548
0.25	0	0.05	0.8	0.998536
0.25	0	0.05	0.82	0.998528
0.25	0	0.05	0.84	0.998526
0.25	0	0.05	0.86	0.998529
0.25	0	0.05	0.88	0.998537
0.25	0	0.05	0.9	0.998551
0.25	0	0.05	0.92	0.998572
0.25	0	0.05	0.94	0.998598
0.25	0	0.05	0.96	0.998631
0.25	0	0.05	0.98	0.998671
0.25	0	0.05	1	0.998719
0.25	0	0.1	0.01	0.999998
0.25	0	0.1	0.03	0.999985
0.25	0	0.1	0.05	0.999962
0.25	0	0.1	0.07	0.999933
0.25	0	0.1	0.09	0.999903
0.25	0	0.1	0.11	0.999871
0.25	0	0.1	0.13	0.99984
0.25	0	0.1	0.15	0.999808
0.25	0	0.1	0.17	0.999775
0.25	0	0.1	0.19	0.999741
0.25	0	0.1	0.21	0.999705
0.25	0	0.1	0.23	0.999668
0.25	0	0.1	0.25	0.99963
0.25	0	0.1	0.27	0.99959
0.25	0	0.1	0.29	0.999548
0.25	0	0.1	0.31	0.999505
0.25	0	0.1	0.33	0.999461
0.25	0	0.1	0.35	0.999415
0.25	0	0.1	0.37	0.999369
0.25	0	0.1	0.39	0.999321
0.25	0	0.1	0.41	0.999273
0.25	0	0.1	0.43	0.999224
0.25	0	0.1	0.45	0.999175
0.25	0	0.1	0.47	0.999125
0.25	0	0.1	0.49	0.999076
0.25	0	0.1	0.51	0.999028
0.25	0	0.1	0.53	0.99898
0.25	0	0.1	0.55	0.998933
0.25	0	0.1	0.57	0.998887
0.25	0	0.1	0.59	0.998843
0.25	0	0.1	0.61	0.9988
0.25	0	0.1	0.63	0.99876
0.25	0	0.1	0.65	0.998721
0.25	0	0.1	0.67	0.998686
0.25	0	0.1	0.69	0.998653
0.25	0	0.1	0.71	0.998623
0.25	0	0.1	0.73	0.998597
0.25	0	0.1	0.75	0.998574
0.25	0	0.1	0.77	0.998556
0.25	0	0.1	0.79	0.998541
0.25	0	0.1	0.81	0.998532
0.25	0	0.1	0.83	0.998527
0.25	0	0.1	0.85	0.998527
0.25	0	0.1	0.87	0.998532
0.25	0	0.1	0.89	0.998544
0.25	0	0.1	0.91	0.998561
0.25	0	0.1	0.93	0.998584
0.25	0	0.1	0.95	0.998614
0.25	0	0.1	0.97	0.998651
0.25	0	0.1	0.99	0.998694
0.25	0	0.25	0	1
0.25	0	0.25	0.02	0.999993
0.25	0	0.25	0.04	0.999974
0.25	0	0.25	0.06	0.999948
0.25	0	0.25	0.08	0.999918
0.25	0	0.25	0.1	0.999887
0.25	0	0.25	0.12	0.999855
0.25	0	0.25	0.14	0.999824
0.25	0	0.25	0.16	0.999791
0.25	0	0.25	0.18	0.999758
0.25	0	0.25	0.2	0.999723
0.25	0	0.25	0.22	0.999687
0.25	0	0.25	0.24	0.999649
0.25	0	0.25	0.26	0.99961
0.25	0	0.25	0.28	0.999569
0.25	0	0.25	0.3	0.999527
0.25	0	0.25	0.32	0.999483
0.25	0	0.25	0.34	0.999438
0.25	0	0.25	0.36	0.999392
0.25	0	0.25	0.38	0.999345
0.25	0	0.25	0.4	0.999297
0.25	0	0.25	0.42	0.999248
0.25	0	0.25	0.44	0.999199
0.25	0	0.25	0.46	0.99915
0.25	0	0.25	0.48	0.999101
0.25	0	0.25	0.5	0.999052
0.25	0	0.25	0.52	0.999004
0.25	0	0.25	0.54	0.998956
0.25	0	0.25	0.56	0.99891
0.25	0	0.25	0.58	0.998865
0.25	0	0.25	0.6	0.998821
0.25	0	0.25	0.62	0.99878
0.25	0	0.25	0.64	0.99874
0.25	0	0.25	0.66	0.998703
0.25	0	0.25	0.68	0.998669
0.25	0	0.25	0.7	0.998638
0.25	0	0.25	0.72	0.99861
0.25	0	0.25	0.74	0.998585
0.25	0	0.25	0.76	0.998564
0.25	0	0.25	0.78	0.998548
0.25	0	0.25	0.8	0.998536
0.25	0	0.25	0.82	0.998528
0.25	0	0.25	0.84	0.998526
0.25	0	0.25	0.86	0.998529
0.25	0	0.25	0.88	0.998537
0.25	0	0.25	0.9	0.998551
0.25	0	0.25	0.92	0.998572
0.25	0	0.25	0.94	0.998598
0.25	0	0.25	0.96	0.998631
0.25	0	0.25	0.98	0.998671
0.25	0	0.25	1	0.998719
0.25	0	0.5	0.01	0.999998
0.25	0	0.5	0.03	0.999985
0.25	0	0.5	0.05	0.999962
0.25	0	0.5	0.07	0.999933
0.25	0	0.5	0.09	0.999903
0.25	0	0.5	0.11	0.999871
0.25	0	0.5	0.13	0.99984
0.25	0	0.5	0.15	0.999808
0.25	0	0.5	0.17	0.999775
0.25	0	0.5	0.19	0.999741
0.25	0	0.5	0.21	0.999705
0.25	0	0.5	0.23	0.999668
0.25	0	0.5	0.25	0.99963
0.25	0	0.5	0.27	0.99959
0.25	0	0.5	0.29	0.999548
0.25	0	0.5	0.31	0.999505
0.25	0	0.5	0.33	0.999461
0.25	0	0.5	0.35	0.999415
0.25	0	0.5	0.37	0.999369
0.25	0	0.5	0.39	0.999321
0.25	0	0.5	0.41	0.999273
0.25	0	0.5	0.43	0.999224
0.25	0	0.5	0.45	0.999175
0.25	0	0.5	0.47	0.999125
0.25	0	0.5	0.49	0.999076
0.25	0	0.5	0.51	0.999028
0.25	0	0.5	0.53	0.99898
0.25	0	0.5	0.55	0.998933
0.25	0	0.5	0.57	0.998887
0.25	0	0.5	0.59	0.998843
0.25	0	0.5	0.61	0.9988
0.25	0	0.5	0.63	0.99876
0.25	0	0.5	0.65	0.998721
0.25	0	0.5	0.67	0.998686
0.25	0	0.5	0.69	0.998653
0.25	0	0.5	0.71	0.998623
0.25	0	0.5	0.73	0.998597
0.25	0	0.5	0.75	0.998574
0.25	0	0.5	0.77	0.998556
0.25	0	0.5	0.79	0.998541
0.25	0	0.5	0.81	0.998532
0.25	0	0.5	0.83	0.998527
0.25	0	0.5	0.85	0.998527
0.25	0	0.5	0.87	0.998532
0.25	0	0.5	0.89	0.998544
0.25	0	0.5	0.91	0.998561
0.25	0	0.5	0.93	0.998584
0.25	0	0.5	0.95	0.998614
0.25	0	0.5	0.97	0.998651
0.25	0	0.5	0.99	0.998694
0.25	0	0.75	0	1
0.25	0	0.75	0.02	0.999993
0.25	0	0.75	0.04	0.999974
0.25	0	0.75	0.06	0.999948
0.25	0	0.75	0.08	0.999918
0.25	0	0.75	0.1	0.999887
0.25	0	0.75	0.12	0.999855
0.25	0	0.75	0.14	0.999824
0.25	0	0.75	0.16	0.999791
0.25	0	0.75	0.18	0.999758
0.25	0	0.75	0.2	0.999723
0.25	0	0.75	0.22	0.999687
0.25	0	0.75	0.24	0.999649
0.25	0	0.75	0.26	0.99961
0.25	0	0.75	0.28	0.999569
0.25	0	0.75	0.3	0.999527
0.25	0	0.75	0.32	0.999483
0.25	0	0.75	0.34	0.999438
0.25	0	0.75	0.36	0.999392
0.25	0	0.75	0.38	0.999345
0.25	0	0.75	0.4	0.999297
0.25	0	0.75	0.42	0.999248
0.25	0	0.75	0.44	0.999199
0.25	0	0.75	0.46	0.99915
0.25	0	0.75	0.48	0.999101
0.25	0	0.75	0.5	0.999052
0.25	0	0.75	0.52	0.999004
0.25	0	0.75	0.54	0.998956
0.25	0	0.75	0.56	0.99891
0.25	0	0.75	0.58	0.998865
0.25	0	0.75	0.6	0.998821
0.25	0	0.75	0.62	0.99878
0.25	0	0.75	0.64	0.99874
0.25	0	0.75	0.66	0.998703
0.25	0	0.75	0.68	0.998669
0.25	0	0.75	0.7	0.998638
0.25	0	0.75	0.72	0.99861
0.25	0	0.75	0.74	0.998585
0.25	0	0.75	0.76	0.998564
0.25	0	0.75	0.78	0.998548
0.25	0	0.75	0.8	0.998536
0.25	0	0.75	0.82	0.998528
0.25	0	0.75	0.84	0.998526
0.25	0	0.75	0.86	0.998529
0.25	0	0.75	0.88	0.998537
0.25	0	0.75	0.9	0.998551
0.25	0	0.75	0.92	0.998572
0.25	0	0.75	0.94	0.998598
0.25	0	0.75	0.96	0.998631
0.25	0	0.75	0.98	0.998671
0.25	0	0.75	1	0.998719
0.25	0	1	0.01	0.999998
0.25	0	1	0.03	0.999985
0.25	0	1	0.05	0.999962
0.25	0	1	0.07	0.999933
0.25	0	1	0.09	0.999903
0.25	0	1	0.11	0.999871
0.25	0	1	0.13	0.99984
0.25	0	1	0.15	0.999808
0.25	0	1	0.17	0.999775
0.25	0	1	0.19	0.999741
0.25	0	1	0.21	0.999705
0.25	0	1	0.23	0.999668
0.25	0	1	0.25	0.99963
0.25	0	1	0.27	0.99959
0.25	0	1	0.29	0.999548
0.25	0	1	0.31	0.999505
0.25	0	1	0.33	0.999461
0.25	0	1	0.35	0.999415
0.25	0	1	0.37	0.999369
0.25	0	1	0.39	0.999321
0.25	0	1	0.41	0.999273
0.25	0	1	0.43	0.999224
0.25	0	1	0.45	0.999175
0.25	0	1	0.47	0.999125
0.25	0	1	0.49	0.999076
0.25	0	1	0.51	0.999028
0.25	0	1	0.53	0.99898
0.25	0	1	0.55	0.998933
0.25	0	1	0.57	0.998887
0.25	0	1	0.59	0.998843
0.25	0	1	0.61	0.9988
0.25	0	1	0.63	0.99876
0.25	0	1	0.65	0.998721
0.25	0	1	0.67	0.998686
0.25	0	1	0.69	0.998653
0.25	0	1	0.71	0.998623
0.25	0	1	0.73	0.998597
0.25	0	1	0.75	0.998574
0.25	0	1	0.77	0.998556
0.25	0	1	0.79	0.998541
0.25	0	1	0.81	0.998532
0.25	0	1	0.83	0.998527
0.25	0	1	0.85	0.998527
0.25	0	1	0.87	0.998532
0.25	0	1	0.89	0.998544
0.25	0	1	0.91	0.998561
0.25	0	1	0.93	0.998584
0.25	0	1	0.95	0.998614
0.25	0	1	0.97	0.998651
0.25	0	1	0.99	0.998694
0.3	0	0.05	0	1
0.3	0	0.05	0.02	0.999992
0.3	0	0.05	0.04	0.99997
0.3	0	0.05	0.06	0.999939
0.3	0	0.05	0.08	0.999903
0.3	0	0.05	0.1	0.999865
0.3	0	0.05	0.12	0.999826
0.3	0	0.05	0.14	0.999787
0.3	0	0.05	0.16	0.999747
0.3	0	0.05	0.18	0.999706
0.3	0	0.05	0.2	0.999664
0.3	0	0.05	0.22	0.999619
0.3	0	0.05	0.24	0.999573
0.3	0	0.05	0.26	0.999525
0.3	0	0.05	0.28	0.999475
0.3	0	0.05	0.3	0.999423
0.3	0	0.05	0.32	0.999369
0.3	0	0.05	0.34	0.999314
0.3	0	0.05	0.36	0.999257
0.3	0	0.05	0.38	0.999199
0.3	0	0.05	0.4	0.999141
0.3	0	0.05	0.42	0.999081
0.3	0	0.05	0.44	0.999021
0.3	0	0.05	0.46	0.998961
0.3	0	0.05	0.48	0.998901
0.3	0	0.05	0.5	0.998841
0.3	0	0.05	0.52	0.998781
0.3	0	0.05	0.54	0.998723
0.3	0	0.05	0.56	0.998666
0.3	0	0.05	0.58	0.998611
0.3	0	0.05	0.6	0.998557
0.3	0	0.05	0.62	0.998506
0.3	0	0.05	0.64	0.998457
0.3	0	0.05	0.66	0.998412
0.3	0	0.05	0.68	0.998369
0.3	0	0.05	0.7	0.99833
0.3	0	0.05	0.72	0.998295
0.3	0	0.05	0.74	0.998264
0.3	0	0.05	0.76	0.998238
0.3	0	0.05	0.78	0.998217
0.3	0	0.05	0.8	0.998201
0.3	0	0.05	0.82	0.99819
0.3	0	0.05	0.84	0.998186
0.3	0	0.05	0.86	0.998188
0.3	0	0.05	0.88	0.998196
0.3	0	0.05	0.9	0.998211
0.3	0	0.05	0.92	0.998233
0.3	0	0.05	0.94	0.998263
0.3	0	0.05	0.96	0.998301
0.3	0	0.05	0.98	0.998347
0.3	0	0.05	1	0.998401
0.3	0	0.1	0.01	0.999998
0.3	0	0.1	0.03	0.999982
0.3	0	0.1	0.05	0.999955
0.3	0	0.1	0.07	0.999921
0.3	0	0.1	0.09	0.999884
0.3	0	0.1	0.11	0.999846
0.3	0	0.1	0.13	0.999807
0.3	0	0.1	0.15	0.999768
0.3	0	0.1	0.17	0.999727
0.3	0	0.1	0.19	0.999685
0.3	0	0.1	0.21	0.999642
0.3	0	0.1	0.23	0.999596
0.3	0	0.1	0.25	0.999549
0.3	0	0.1	0.27	0.9995
0.3	0	0.1	0.29	0.999449
0.3	0	0.1	0.31	0.999396
0.3	0	0.1	0.33	0.999342
0.3	0	0.1	0.35	0.999286
0.3	0	0.1	0.37	0.999229
0.3	0	0.1	0.39	0.99917
0.3	0	0.1	0.41	0.999111
0.3	0	0.1	0.43	0.999051
0.3	0	0.1	0.45	0.998991
0.3	0	0.1	0.47	0.998931
0.3	0	0.1	0.49	0.998871
0.3	0	0.1	0.51	0.998811
0.3	0	0.1	0.53	0.998752
0.3	0	0.1	0.55	0.998695
0.3	0	0.1	0.57	0.998638
0.3	0	0.1	0.59	0.998584
0.3	0	0.1	0.61	0.998531
0.3	0	0.1	0.63	0.998481
0.3	0	0.1	0.65	0.998434
0.3	0	0.1	0.67	0.99839
0.3	0	0.1	0.69	0.998349
0.3	0	0.1	0.71	0.998312
0.3	0	0.1	0.73	0.998279
0.3	0	0.1	0.75	0.998251
0.3	0	0.1	0.77	0.998227
0.3	0	0.1	0.79	0.998208
0.3	0	0.1	0.81	0.998195
0.3	0	0.1	0.83	0.998187
0.3	0	0.1	0.85	0.998186
0.3	0	0.1	0.87	0.998191
0.3	0	0.1	0.89	0.998203
0.3	0	0.1	0.91	0.998221
0.3	0	0.1	0.93	0.998247
0.3	0	0.1	0.95	0.998281
0.3	0	0.1	0.97	0.998323
0.3	0	0.1	0.99	0.998373
0.3	0	0.25	0	1
0.3	0	0.25	0.02	0.999992
0.3	0	0.25	0.04	0.99997
0.3	0	0.25	0.06	0.999939
0.3	0	0.25	0.08	0.999903
0.3	0	0.25	0.1	0.999865
0.3	0	0.25	0.12	0.999826
0.3	0	0.25	0.14	0.999787
0.3	0	0.25	0.16	0.999747
0.3	0	0.25	0.18	0.999706
0.3	0	0.25	0.2	0.999664
0.3	0	0.25	0.22	0.999619
0.3	0	0.25	0.24	0.999573
0.3	0	0.25	0.26	0.999525
0.3	0	0.25	0.28	0.999475
0.3	0	0.25	0.3	0.999423
0.3	0	0.25	0.32	0.999369
0.3	0	0.25	0.34	0.999314
0.3	0	0.25	0.36	0.999257
0.3	0	0.25	0.38	0.999199
0.3	0	0.25	0.4	0.999141
0.3	0	0.25	0.42	0.999081
0.3	0	0.25	0.44	0.999021
0.3	0	0.25	0.46	0.998961
0.3	0	0.25	0.48	0.998901
0.3	0	0.25	0.5	0.998841
0.3	0	0.25	0.52	0.998781
0.3	0	0.25	0.54	0.998723
0.3	0	0.25	0.56	0.998666
0.3	0	0.25	0.58	0.998611
0.3	0	0.25	0.6	0.998557
0.3	0	0.25	0.62	0.998506
0.3	0	0.25	0.64	0.998457
0.3	0	0.25	0.66	0.998412
0.3	0	0.25	0.68	0.998369
0.3	0	0.25	0.7	0.99833
0.3	0	0.25	0.72	0.998295
0.3	0	0.25	0.74	0.998264
0.3	0	0.25	0.76	0.998238
0.3	0	0.25	0.78	0.998217
0.3	0	0.25	0.8	0.998201
0.3	0	0.25	0.82	0.99819
0.3	0	0.25	0.84	0.998186
0.3	0	0.25	0.86	0.998188
0.3	0	0.25	0.88	0.998196
0.3	0	0.25	0.9	0.998211
0.3	0	0.25	0.92	0.998233
0.3	0	0.25	0.94	0.998263
0.3	0	0.25	0.96	0.998301
0.3	0	0.25	0.98	0.998347
0.3	0	0.25	1	0.998401
0.3	0	0.5	0.01	0.999998
0.3	0	0.5	0.03	0.999982
0.3	0	0.5	0.05	0.999955
0.3	0	0.5	0.07	0.999921
0.3	0	0.5	0.09	0.999884
0.3	0	0.5	0.11	0.999846
0.3	0	0.5	0.13	0.999807
0.3	0	0.5	0.15	0.999768
0.3	0	0.5	0.17	0.999727
0.3	0	0.5	0.19	0.999685
0.3	0	0.5	0.21	0.999642
0.3	0	0.5	0.23	0.999596
0.3	0	0.5	0.25	0.999549
0.3	0	0.5	0.27	0.9995
0.3	0	0.5	0.29	0.999449
0.3	0	0.5	0.31	0.999396
0.3	0	0.5	0.33	0.999342
0.3	0	0.5	0.35	0.999286
0.3	0	0.5	0.37	0.999229
0.3	0	0.5	0.39	0.99917
0.3	0	0.5	0.41	0.999111
0.3	0	0.5	0.43	0.999051
0.3	0	0.5	0.45	0.998991
0.3	0	0.5	0.47	0.998931
0.3	0	0.5	0.49	0.998871
0.3	0	0.5	0.51	0.998811
0.3	0	0.5	0.53	0.998752
0.3	0	0.5	0.55	0.998695
0.3	0	0.5	0.57	0.998638
[truncated: 10,121 more rows]

## Sheet: blindData
chi	alpha	Re	Wi	Cd
0.25	0	1	0.1	0.999887
0.25	0	1	0.3	0.999527
0.25	0	1	0.5	0.999052
0.25	0	1	0.65	0.998721
0.25	0	1	0.8	0.998536
0.25	0	1	1	0.998719
0.25	0	1	1.2	1.00171
0.25	0	1	1.5	1.00612
0.25	0	1	2	1.01607
0.25	0	1	2.5	1.02931
0.25	0	1	3	1.04603
0.25	0	1	3.5	1.06651
0.25	0	1	4	1.09109
0.25	0	1	4.5	1.12017
0.25	0	1	5	1.1542
0.5	0	1	0.1	0.999129
0.5	0	1	0.3	0.998949
0.5	0	1	0.5	0.997659
0.5	0	1	0.65	0.997095
0.5	0	1	0.8	0.996612
0.5	0	1	1	0.998529
0.5	0	1	1.2	0.999349
0.5	0	1	1.5	1.00282
0.5	0	1	2	1.01804
0.5	0	1	2.5	1.04055
0.5	0	1	3	1.07141
0.5	0	1	3.5	1.10285
0.5	0	1	4	1.14711
0.5	0	1	4.5	1.20216
0.5	0	1	5	1.2698
0.75	0	1	0.1	0.999683
0.75	0	1	0.3	0.998066
0.75	0	1	0.5	0.995924
0.75	0	1	0.65	0.994416
0.75	0	1	0.8	0.993363
0.75	0	1	1	0.993095
0.75	0	1	1.2	0.994425
0.75	0	1	1.5	0.999981
0.75	0	1	2	1.01508
0.75	0	1	2.5	1.03829
0.75	0	1	3	1.07146
0.75	0	1	3.5	1.11711
0.75	0	1	4	1.17833
0.75	0	1	4.5	1.2587
0.75	0	1	5	1.3623
0.9	0	1	0.1	0.999632
0.9	0	1	0.3	0.996993
0.9	0	1	0.5	0.993257
0.9	0	1	0.65	0.9908
0.9	0	1	0.8	0.989104
0.9	0	1	1	0.988235
0.9	0	1	1.2	0.99043
0.9	0	1	1.5	0.994709
0.9	0	1	2	1.00813
0.9	0	1	2.5	1.03074
0.9	0	1	3	1.06526
0.9	0	1	3.5	1.11533
0.9	0	1	4	1.18538
0.9	0	1	4.5	1.2806
0.9	0	1	5	1.40685
